# Supplementary material for: 3,5-Bis(4-bromo­phen­yl)-1-phenyl-4,5-dihydro-1H-pyrazole
Source: Acta Crystallogr Sect E Struct Rep Online. 2010 May 8;66(Pt 6):o1279–80. doi: 10.1107/S1600536810015795 (PMC2979444; doi:10.1107/S1600536810015795)
Supplement: Supplementary file 2 [file e-66-o1279-Isup2.hkl]

#
# h,k,l, Fc-squared, Fo-squared, sigma(Fo-squared) and status flag
#
data_I
_shelx_title ' 1438 in P2(1)2(1)2(1)'
_shelx_refln_list_code          4
_shelx_F_calc_maximum      188.60
_exptl_crystal_F_000       904.00
_reflns_d_resolution_high  0.7697
 
loop_
 _symmetry_equiv_pos_as_xyz
 'x, y, z'
 '-x+1/2, -y, z+1/2'
 'x+1/2, -y+1/2, -z'
 '-x, y+1/2, -z+1/2'
 
_cell_length_a    10.5815
_cell_length_b    11.2119
_cell_length_c    15.4569
_cell_angle_alpha  90.000
_cell_angle_beta   90.000
_cell_angle_gamma  90.000
 
_shelx_F_squared_multiplier     1.000
 
loop_
 _refln_index_h
 _refln_index_k
 _refln_index_l
 _refln_F_squared_calc
 _refln_F_squared_meas
 _refln_F_squared_sigma
 _refln_observed_status
   2   0   0    22480.05    22843.86    612.42 o
   4   0   0    13169.09    13445.27    365.11 o
   6   0   0     2435.44     2453.52     76.60 o
   8   0   0     1821.78     1820.53    114.64 o
  10   0   0      400.40      250.16     61.43 o
  12   0   0     2188.22     2300.53    396.74 o
   1   1   0      118.49      149.76      7.61 o
   2   1   0       41.11       35.20      6.15 o
   3   1   0    35542.94    35695.09    785.75 o
   4   1   0    11182.51    11306.94    254.40 o
   5   1   0     1336.43     1375.36     36.17 o
   6   1   0        1.57        7.68      8.77 o
   7   1   0     4845.22     4716.23    106.09 o
   8   1   0      893.88      820.57     52.93 o
   9   1   0      869.33      871.52     59.34 o
  10   1   0      756.85      633.10     56.09 o
  11   1   0     1236.28     1131.60     75.88 o
  12   1   0      298.15      231.39     74.00 o
  13   1   0      795.59      637.62     68.48 o
   0   2   0    13879.95    14205.38    531.41 o
   1   2   0     6904.27     7073.74    144.59 o
   2   2   0     5630.89     5632.29    140.61 o
   3   2   0        4.12       -0.22      7.94 o
   4   2   0     1833.87     1787.69     48.19 o
   5   2   0     9190.32     9366.88    236.80 o
   6   2   0      845.47      935.50     39.61 o
   7   2   0     5412.90     5237.67    128.22 o
   8   2   0      137.59       93.31     30.28 o
   9   2   0      905.20      781.70     55.72 o
  10   2   0        2.32       -2.99     36.61 o
  11   2   0     1796.64     1850.57     95.87 o
  12   2   0      834.87      956.20     75.34 o
  13   2   0        4.30       54.72     50.37 o
   1   3   0     1539.36     1656.68     40.56 o
   2   3   0       63.80       68.39     10.42 o
   3   3   0     1440.79     1504.72     40.91 o
   4   3   0    10684.46    10042.09    227.76 o
   5   3   0     2413.38     2594.28     68.31 o
   6   3   0       80.47       67.22     18.06 o
   7   3   0     1215.85     1216.26     54.52 o
   8   3   0     4283.77     4217.76    141.73 o
   9   3   0        0.32      -46.48     30.98 o
  10   3   0     3463.17     3410.10    128.04 o
  11   3   0      148.67      157.33     45.51 o
  12   3   0      619.71      593.36     64.55 o
  13   3   0        3.64       -0.64     51.33 o
   0   4   0    16745.23    17065.53    640.94 o
   1   4   0    10117.62    10215.24    246.64 o
   2   4   0     5846.71     6059.22    127.38 o
   3   4   0       25.17       12.19      6.61 o
   4   4   0     1282.56     1391.62     49.06 o
   5   4   0     5027.15     4666.80    113.48 o
   6   4   0       82.71       97.91     17.85 o
   7   4   0    10892.75    10657.37    273.57 o
   8   4   0      810.29      899.98     62.81 o
   9   4   0      142.33      151.48     38.90 o
  10   4   0       63.39       88.71     40.03 o
  11   4   0     2199.65     2254.43    133.10 o
  12   4   0       28.94       98.24     50.08 o
  13   4   0      372.94      335.06     60.97 o
   1   5   0      244.60      265.53     15.61 o
   2   5   0       34.87       23.48      9.48 o
   3   5   0     7449.65     7110.47    150.86 o
   4   5   0     7043.42     7062.97    150.97 o
   5   5   0     1755.40     1692.33     45.40 o
   6   5   0     1623.41     1537.02     50.06 o
   7   5   0     3945.26     3823.58    100.72 o
   8   5   0     1430.33     1310.16     67.64 o
   9   5   0       28.67       -9.75     33.74 o
  10   5   0     1112.43     1173.22     73.14 o
  11   5   0       55.86       83.76     45.59 o
  12   5   0      670.94      716.65     69.75 o
   0   6   0    24083.53    24352.57    916.38 o
   1   6   0     1155.20     1163.82     38.40 o
   2   6   0       81.71      111.94     13.47 o
   3   6   0      211.90      165.63     15.54 o
   4   6   0     2124.53     2039.11     52.64 o
   5   6   0      903.52      944.13     32.28 o
   6   6   0      352.46      330.65     22.44 o
   7   6   0     3087.58     3076.83     74.00 o
   8   6   0     1035.18     1043.01     53.64 o
   9   6   0     2068.23     2062.84     89.53 o
  10   6   0      201.07      284.92     46.81 o
  11   6   0        5.34      -63.26     42.17 o
  12   6   0      869.91      984.24     87.58 o
   1   7   0     2670.08     2632.55     73.83 o
   2   7   0     2553.04     2650.44     68.20 o
   3   7   0     9139.74     9269.87    230.99 o
   4   7   0     1772.01     1696.72     51.80 o
   5   7   0      278.30      308.47     20.64 o
   6   7   0     7669.76     7498.88    154.82 o
   7   7   0     1389.13     1335.61     45.38 o
   8   7   0     1230.45     1191.12     48.78 o
   9   7   0      218.55      238.89     42.82 o
  10   7   0      509.32      419.55     52.21 o
  11   7   0      632.41      638.58     63.07 o
  12   7   0        8.49      101.51     54.63 o
   0   8   0     2423.35     2223.44    310.01 o
   1   8   0     5024.15     4873.22    128.01 o
   2   8   0     5247.21     5217.53    137.51 o
   3   8   0     1068.98     1047.35     48.76 o
   4   8   0      600.41      612.12     39.53 o
   5   8   0      490.42      510.55     35.53 o
   6   8   0      555.74      533.84     34.43 o
   7   8   0      119.45      108.23     26.95 o
   8   8   0       21.51       28.10     31.52 o
   9   8   0        3.78      -18.77     38.85 o
  10   8   0      401.57      391.20     54.39 o
  11   8   0      423.05      487.87     62.31 o
   1   9   0     4365.04     4282.68    132.39 o
   2   9   0       28.66       20.97     25.41 o
   3   9   0      204.99      226.28     36.82 o
   4   9   0     3182.32     2974.68    100.37 o
   5   9   0     3212.71     3119.22     96.04 o
   6   9   0        2.46       16.69     26.96 o
   7   9   0      795.02      890.26     46.55 o
   8   9   0     1789.52     1747.91     94.24 o
   9   9   0       44.04       80.51     37.68 o
  10   9   0       31.41       26.88     44.76 o
   0  10   0     1173.79     1179.76     84.20 o
   1  10   0      740.12      744.76     47.69 o
   2  10   0     2276.02     2203.21     84.82 o
   3  10   0      208.03      172.90     46.57 o
   4  10   0        4.54      -24.74     34.99 o
   5  10   0      254.57      273.40     38.97 o
   6  10   0       38.00       67.20     34.51 o
   7  10   0     2115.93     2029.10    108.48 o
   8  10   0      695.27      623.01     65.69 o
   9  10   0      427.79      514.68     73.75 o
   1  11   0      474.63      462.46     44.97 o
   2  11   0      206.02      173.98     43.98 o
   3  11   0     1297.89     1298.12    107.41 o
   4  11   0      333.96      312.22     47.95 o
   5  11   0     1286.40     1240.23     69.18 o
   6  11   0     2412.84     2440.40     99.29 o
   7  11   0      517.09      493.94     51.33 o
   8  11   0      491.03      433.43     77.94 o
   9  11   0       63.40       29.42     52.54 o
   0  12   0      276.01      201.87     57.53 o
   1  12   0     1167.99     1062.19     64.01 o
   2  12   0      284.21      258.23     43.25 o
   3  12   0      822.46      817.34     94.52 o
   4  12   0      340.06      358.97     48.70 o
   5  12   0      135.10      100.99     42.19 o
   6  12   0       14.38       17.88     40.67 o
   7  12   0      121.40      116.81     44.39 o
   1  13   0      632.70      712.89     58.99 o
   2  13   0      540.38      507.39     54.44 o
   3  13   0       49.83       83.07     48.29 o
   4  13   0       59.59       64.82     43.66 o
   5  13   0      931.09      918.00     67.80 o
   6  13   0     2624.66     2813.42    114.51 o
   0  14   0      257.10      216.89     73.28 o
   1  14   0      539.57      490.70     57.18 o
   2  14   0     1308.41     1400.44     94.10 o
   3  14   0      842.63      762.59     86.47 o
   1   0   1       31.62       42.94      6.05 o
   2   0   1     2996.31     3058.98     77.76 o
   3   0   1     8574.60     8531.08    192.43 o
   4   0   1    10165.36     9809.05    222.00 o
   5   0   1     9925.49    10476.36    235.46 o
   6   0   1       13.50       28.24     11.89 o
   7   0   1     1452.01     1445.86     46.40 o
   8   0   1     8223.35     8053.84    191.50 o
   9   0   1     2911.45     2914.08    111.07 o
  10   0   1      183.27      252.52     44.37 o
  11   0   1      130.78      104.76     43.42 o
  12   0   1      652.74      585.78     63.98 o
  13   0   1      906.67      864.35     75.26 o
 -13   1   1       66.80       44.68     76.34 o
 -12   1   1      623.56      605.81     63.53 o
 -11   1   1     2061.40     2208.21    107.59 o
 -10   1   1     1419.69     1263.14     75.97 o
  -9   1   1      559.97      535.99     49.39 o
  -8   1   1     1146.46     1152.90     44.24 o
  -7   1   1     3003.17     2968.22     79.93 o
  -6   1   1     5397.05     5340.39    114.07 o
  -5   1   1     5826.44     5808.48    129.16 o
  -4   1   1     1001.41      978.33     36.91 o
  -3   1   1      220.04      223.68     14.89 o
  -2   1   1     3744.84     3819.22    109.04 o
  -1   1   1     2373.85     2351.67     58.44 o
   0   1   1     6951.48     6951.09    165.07 o
   2   1   1     4773.69     4787.58     98.65 o
   3   1   1      188.04      202.29      9.84 o
   4   1   1     1161.53     1162.70     29.72 o
   5   1   1     5202.23     5139.64    117.19 o
   6   1   1     4246.35     4087.28    108.62 o
   7   1   1     3099.62     3043.97     71.04 o
   8   1   1     1116.73     1231.76     64.91 o
   9   1   1      663.59      622.60     50.98 o
  10   1   1     1610.48     1452.50     80.54 o
  11   1   1     1936.74     1935.08    100.35 o
  12   1   1      431.71      402.91     57.05 o
  13   1   1       70.70       78.32     50.53 o
 -13   2   1      480.54      410.21     61.35 o
 -12   2   1      364.24      311.17     53.58 o
 -11   2   1      348.99      339.54     51.47 o
 -10   2   1      826.93      919.89     64.17 o
  -9   2   1     1234.40     1010.98     66.07 o
  -8   2   1     2399.75     2384.48     67.75 o
  -7   2   1     3321.82     3318.15     87.23 o
  -6   2   1     1555.39     1504.65     54.30 o
  -5   2   1     4992.73     5026.20    130.53 o
  -4   2   1     3760.41     3737.59     97.12 o
  -3   2   1    18508.99    18431.47    403.38 o
  -2   2   1    16213.05    16499.96    331.14 o
  -1   2   1     3214.06     3420.26     66.06 o
   0   2   1     3215.88     3382.81     92.10 o
   1   2   1     2647.37     2787.34     70.29 o
   2   2   1    15157.17    15691.85    439.46 o
   3   2   1    18240.75    17842.83    440.30 o
   4   2   1     3532.48     3486.46     79.24 o
   5   2   1     4841.17     4801.90    116.60 o
   6   2   1     1630.38     1647.15     47.59 o
   7   2   1     3368.19     3339.02     96.44 o
   8   2   1     2129.53     2099.99     88.95 o
   9   2   1     1365.76     1343.53     70.92 o
  10   2   1      757.89      816.15     61.52 o
  11   2   1      278.51      271.67     48.63 o
  12   2   1      313.41      105.35     48.93 o
  13   2   1      448.13      496.86     64.38 o
 -13   3   1      381.81      339.16     61.73 o
 -12   3   1     1158.94     1150.10     81.42 o
 -11   3   1      472.02      367.87     52.05 o
 -10   3   1       93.09       70.26     38.95 o
  -9   3   1      797.35      797.87     57.13 o
  -8   3   1      858.93      846.08     39.07 o
  -7   3   1      315.81      343.52     28.98 o
  -6   3   1      398.57      415.03     27.36 o
  -5   3   1     4174.52     4067.92    109.85 o
  -4   3   1     7679.84     7667.45    179.07 o
  -3   3   1     1860.01     1920.38     46.69 o
  -2   3   1      323.20      336.85     13.21 o
  -1   3   1    11605.43    11695.27    226.16 o
   0   3   1    22817.72    23235.36    613.07 o
   1   3   1    11879.09    12090.85    259.79 o
   2   3   1      324.10      340.97     14.55 o
   3   3   1     1393.74     1462.24     55.22 o
   4   3   1     7903.74     7917.72    178.49 o
   5   3   1     4003.40     3946.08     98.09 o
   6   3   1      274.89      312.02     23.89 o
   7   3   1      435.12      461.60     28.72 o
   8   3   1      774.45      640.10     49.34 o
   9   3   1      837.72      838.11     57.90 o
  10   3   1       46.34       80.35     38.40 o
  11   3   1      422.17      413.22     53.52 o
  12   3   1     1224.51     1262.75     83.91 o
  13   3   1      526.05      626.40     68.56 o
 -13   4   1      372.38      297.00     61.01 o
 -12   4   1      249.30      270.58     55.57 o
 -11   4   1      633.11      604.63     60.61 o
 -10   4   1      496.08      515.45     53.79 o
  -9   4   1     1766.28     1756.13     86.52 o
  -8   4   1     1227.44     1240.51     56.21 o
  -7   4   1     2937.02     3050.48     95.80 o
  -6   4   1     1625.48     1576.89     58.05 o
  -5   4   1      297.81      333.80     21.93 o
  -4   4   1     2990.91     2847.21     69.13 o
  -3   4   1     9798.44     9611.97    182.33 o
  -2   4   1    13564.37    13641.00    309.08 o
  -1   4   1     7674.47     7747.97    168.89 o
   0   4   1      941.58      916.69     33.97 o
   1   4   1     7164.75     7340.82    184.03 o
   2   4   1    14112.82    14334.66    336.72 o
   3   4   1     8814.98     8957.22    209.16 o
   4   4   1     3190.14     3116.42     75.57 o
   5   4   1      283.76      326.06     20.82 o
   6   4   1     1764.43     1743.41     52.09 o
   7   4   1     3367.40     3337.79     95.81 o
   8   4   1     1232.48     1189.88     64.43 o
   9   4   1     1746.96     1714.89     95.75 o
  10   4   1      620.05      553.67     54.11 o
  11   4   1      575.29      697.85     63.27 o
  12   4   1      284.44      304.98     56.60 o
  13   4   1      345.23      400.38     62.73 o
 -12   5   1      547.41      611.03     65.71 o
 -11   5   1     1481.63     1354.27     83.92 o
 -10   5   1     1320.73     1287.27     77.54 o
  -9   5   1      142.01      101.23     37.49 o
  -8   5   1      198.62      241.07     30.79 o
  -7   5   1     2312.34     2289.65     77.31 o
  -6   5   1     2646.96     2600.52     65.17 o
  -5   5   1      936.57      928.78     33.16 o
  -4   5   1     2019.08     1905.62     50.88 o
  -3   5   1     3316.28     3323.32     71.54 o
  -2   5   1     3978.48     4118.82    104.01 o
  -1   5   1     3836.84     3589.20     82.13 o
   0   5   1     2831.34     2922.17     86.45 o
   1   5   1     3474.75     3259.22    100.64 o
   2   5   1     4693.25     4778.14    103.86 o
   3   5   1     3433.37     3447.87     89.65 o
   4   5   1     2084.31     2010.06     50.53 o
   5   5   1     1215.09     1187.44     36.19 o
   6   5   1     2479.53     2392.96     69.23 o
   7   5   1     2286.30     2379.49     68.86 o
   8   5   1      205.09      237.11     36.41 o
   9   5   1      128.06      160.62     38.07 o
  10   5   1     1344.50     1354.42     77.63 o
  11   5   1     1507.50     1503.47     86.10 o
  12   5   1      511.70      451.69    100.21 o
 -12   6   1      281.42      198.51     51.58 o
 -11   6   1      182.34      224.24     43.79 o
 -10   6   1      422.88      470.03     78.24 o
  -9   6   1      321.28      360.37     40.09 o
  -8   6   1     3007.31     2922.89     79.87 o
  -7   6   1      728.19      732.76     33.76 o
  -6   6   1      430.78      438.43     25.67 o
  -5   6   1     1396.67     1380.73     42.95 o
  -4   6   1     3999.40     3835.99     83.57 o
  -3   6   1     4179.75     4055.55    107.20 o
  -2   6   1     1185.96     1253.98     40.46 o
  -1   6   1     2974.83     3021.65     69.55 o
   0   6   1     1398.61     1312.61     48.30 o
   1   6   1     2495.73     2481.00     85.29 o
   2   6   1     1343.61     1430.18     39.07 o
   3   6   1     3982.08     3969.27    105.01 o
   4   6   1     4112.03     3979.73    104.65 o
   5   6   1     1393.98     1329.73     41.69 o
   6   6   1      527.89      568.95     27.33 o
   7   6   1      824.53      884.57     34.64 o
   8   6   1     2358.39     2236.15     77.46 o
   9   6   1      388.58      366.28     45.52 o
  10   6   1      502.18      495.04     54.06 o
  11   6   1      251.47      214.24     49.65 o
  12   6   1      297.22      268.98     67.53 o
 -12   7   1      217.90      193.45     56.25 o
 -11   7   1      336.49      405.86     57.39 o
 -10   7   1      596.01      618.16     58.85 o
  -9   7   1     1504.90     1483.29     70.56 o
  -8   7   1     2356.94     2369.68     76.83 o
  -7   7   1      345.33      382.11     29.83 o
  -6   7   1     2136.66     2081.68     72.56 o
  -5   7   1     3048.89     3032.02     68.23 o
  -4   7   1     1381.09     1398.41     45.25 o
  -3   7   1     1055.32      986.99     39.76 o
  -2   7   1     3677.16     3610.24     90.85 o
  -1   7   1     1589.85     1644.05     45.76 o
   0   7   1     2565.37     2602.13     83.34 o
   1   7   1     1575.33     1543.57     58.96 o
   2   7   1     3987.57     3857.80    112.63 o
   3   7   1     1019.42      944.61     37.37 o
   4   7   1     1243.85     1246.75     42.19 o
   5   7   1     2747.19     2670.22     83.87 o
   6   7   1     2056.89     2019.95     54.03 o
   7   7   1      406.20      450.37     27.69 o
   8   7   1     2294.74     2348.84     76.25 o
   9   7   1     1632.68     1583.59     82.15 o
  10   7   1      558.22      610.62     57.47 o
  11   7   1      461.68      632.91     62.73 o
  12   7   1      187.13      242.70     57.27 o
 -11   8   1      798.24      836.34     71.75 o
 -10   8   1      505.53      577.42     59.33 o
  -9   8   1      166.64      189.75     44.28 o
  -8   8   1      889.90      878.78     46.26 o
  -7   8   1     2277.45     2318.69     83.44 o
  -6   8   1     1067.58     1063.68     50.73 o
  -5   8   1     2227.42     2178.69     75.02 o
  -4   8   1      244.89      210.84     26.46 o
  -3   8   1     2472.75     2370.16     80.73 o
  -2   8   1     1109.57     1091.20     44.04 o
  -1   8   1      458.93      470.44     36.79 o
   0   8   1     1336.37     1345.70     57.29 o
   1   8   1      422.84      459.48     34.24 o
   2   8   1     1155.83     1099.75     51.60 o
   3   8   1     2337.01     2285.95     80.32 o
   4   8   1      324.68      342.02     27.44 o
   5   8   1     2371.21     2318.41     74.58 o
   6   8   1      995.41      955.90     48.83 o
   7   8   1     2601.85     2589.35     77.00 o
   8   8   1      643.75      648.44     47.68 o
   9   8   1      274.53      315.49     41.81 o
  10   8   1      403.52      409.03     55.03 o
  11   8   1      757.55      784.32     70.49 o
 -10   9   1       50.60       98.36     47.26 o
  -9   9   1     1037.04     1101.01     73.86 o
  -8   9   1     1833.78     1832.54     94.61 o
  -7   9   1      466.62      402.93     39.11 o
  -6   9   1      107.74      100.21     30.69 o
  -5   9   1      433.33      484.98     37.38 o
  -4   9   1     4162.67     3961.77    128.32 o
  -3   9   1     2121.76     2175.33     96.90 o
  -2   9   1      464.91      451.43     37.55 o
  -1   9   1     2556.74     2561.47     87.09 o
   0   9   1     3181.30     2993.84     98.93 o
   1   9   1     2435.33     2376.14     85.57 o
   2   9   1      457.31      415.61     36.85 o
   3   9   1     2373.53     2474.08     84.00 o
   4   9   1     4285.69     4023.26    126.10 o
   5   9   1      459.18      477.62     45.68 o
   6   9   1      100.87       96.23     26.58 o
   7   9   1      503.17      432.75     35.54 o
   8   9   1     1785.61     1783.45     88.74 o
   9   9   1     1357.70     1440.36     70.02 o
  10   9   1       19.31       14.76     44.26 o
  -9  10   1       39.48       -4.00     48.05 o
  -8  10   1      151.94      158.23     50.73 o
  -7  10   1      104.06      134.64     39.93 o
  -6  10   1     2143.77     2123.19    178.13 o
  -5  10   1     1226.43     1274.19     97.08 o
  -4  10   1     1145.55     1078.23     60.06 o
  -3  10   1     1366.07     1361.40     76.43 o
  -2  10   1     1768.65     1688.39     69.91 o
  -1  10   1     1705.11     1807.72     72.61 o
   0  10   1      232.23      231.99     33.07 o
   1  10   1     1632.95     1667.51     73.33 o
   2  10   1     1495.44     1499.89     69.60 o
   3  10   1     1052.89      991.39     66.03 o
   4  10   1     1067.86     1036.59     66.08 o
   5  10   1     1252.03     1187.15     73.37 o
   6  10   1     2201.46     2314.16     92.20 o
   7  10   1      129.33      189.49     40.42 o
   8  10   1      176.31      262.07     53.73 o
   9  10   1       32.27       43.02     49.66 o
  -8  11   1      316.79      326.73     56.27 o
  -7  11   1      233.18      274.48     46.72 o
  -6  11   1      311.63      372.63     46.75 o
  -5  11   1        9.32      -25.70     34.27 o
  -4  11   1      417.53      411.10     44.66 o
  -3  11   1     2808.37     2729.80    137.53 o
  -2  11   1     4496.22     4493.96    169.44 o
  -1  11   1     3791.78     3811.96    126.59 o
   0  11   1      152.72      154.82     36.00 o
   1  11   1     3828.69     3765.74    146.14 o
   2  11   1     4811.08     4628.36    146.66 o
   3  11   1     2638.15     2565.25    112.81 o
   4  11   1      518.40      571.91     54.55 o
   5  11   1       10.92       34.12     35.32 o
   6  11   1      225.34      251.86     69.97 o
   7  11   1      217.92      257.09     46.01 o
   8  11   1      297.01      249.53     54.01 o
  -7  12   1      146.69      143.83     46.93 o
  -6  12   1       34.57       43.68     41.06 o
  -5  12   1     1442.06     1521.58     91.71 o
  -4  12   1      847.40      892.41     61.57 o
  -3  12   1      323.59      341.64     45.50 o
  -2  12   1       95.05       85.83     38.75 o
  -1  12   1     1963.25     1970.03    101.93 o
   0  12   1      768.81      787.31     55.65 o
   1  12   1     1654.61     1747.97     82.98 o
   2  12   1       83.94       93.33     38.12 o
   3  12   1      282.25      262.70     48.89 o
   4  12   1      859.87      822.16     67.75 o
   5  12   1     1651.14     1608.99     87.90 o
   6  12   1       33.35       89.90     41.13 o
   7  12   1      231.70      302.97     58.88 o
  -6  13   1      175.89      139.37     48.97 o
  -5  13   1      113.29      147.01     46.72 o
  -4  13   1      110.90      107.06     45.69 o
  -3  13   1      711.88      725.68     61.77 o
  -2  13   1      799.78      949.07    100.79 o
  -1  13   1      417.76      456.24     52.66 o
   0  13   1       11.16       30.33     39.78 o
   1  13   1      487.18      506.76     53.26 o
   2  13   1      876.71      953.97     63.94 o
   3  13   1      860.91      935.70     74.09 o
   4  13   1      178.52      170.42     52.43 o
   5  13   1       83.52       85.39     45.40 o
   6  13   1      158.00      135.32     47.28 o
  -3  14   1       48.43       59.46     50.39 o
  -2  14   1      284.86      311.00     48.89 o
  -1  14   1      745.30      847.28     66.07 o
   0  14   1      266.30      302.66     53.84 o
   1  14   1      614.94      620.17     61.44 o
   2  14   1      287.39      334.75     81.15 o
   3  14   1       29.27       62.13     53.46 o
   0   0   2       21.11        4.08      7.14 o
   1   0   2    18768.63    18850.35    378.37 o
   2   0   2     2247.94     2368.30     47.39 o
   3   0   2      181.70      220.38     13.70 o
   4   0   2     1691.07     1767.49     47.56 o
   5   0   2    25280.85    26120.00    580.97 o
   6   0   2       20.47       14.66     12.83 o
   7   0   2     3119.00     3173.77     84.06 o
   8   0   2      133.86      135.70     21.87 o
   9   0   2      325.41      334.69     41.56 o
  10   0   2        3.39       -3.86     34.35 o
  11   0   2     1405.20     1209.35     77.36 o
  12   0   2       17.43        5.84     43.86 o
  13   0   2      878.91     1055.36     87.43 o
 -13   1   2      608.11      523.80     65.76 o
 -12   1   2      499.62      461.95     59.08 o
 -11   1   2       63.58       64.37     43.85 o
 -10   1   2     1325.36     1406.63     80.14 o
  -9   1   2     1611.62     1553.78     81.46 o
  -8   1   2      915.51      952.98     40.81 o
  -7   1   2     1212.08     1310.72     54.07 o
  -6   1   2     2125.09     2212.11     63.78 o
  -5   1   2      546.54      555.94     23.30 o
  -4   1   2      377.31      378.22     19.92 o
  -3   1   2     4249.12     4360.71    132.04 o
  -2   1   2    31512.88    31894.90    903.57 o
  -1   1   2     8174.58     8472.92    214.24 o
   0   1   2        2.39       -6.25      4.16 o
   1   1   2     7154.64     7440.37    188.42 o
   2   1   2    34018.09    34393.26    674.54 o
   3   1   2     4747.48     4755.85    106.31 o
   4   1   2      618.56      678.44     48.40 o
   5   1   2      341.08      391.19     25.04 o
   6   1   2     2342.07     2485.94     64.98 o
   7   1   2     1063.37     1086.00     42.53 o
   8   1   2     1011.03      996.71     46.73 o
   9   1   2     1849.59     1874.36     81.51 o
  10   1   2     1620.75     1657.19     84.01 o
  11   1   2       70.58      112.77     42.61 o
  12   1   2      435.33      441.05     57.88 o
  13   1   2      560.72      409.32     64.17 o
 -13   2   2      442.58      411.94     62.15 o
 -12   2   2      775.88      652.26     65.71 o
 -11   2   2      815.61      819.97     65.63 o
 -10   2   2     1545.84     1542.16     93.19 o
  -9   2   2       48.20       45.34     33.21 o
  -8   2   2      134.09      110.54     20.11 o
  -7   2   2       45.53       50.05     16.78 o
  -6   2   2    16292.69    16041.65    399.34 o
  -5   2   2     5731.08     5981.75    151.56 o
  -4   2   2       60.68       45.00     12.56 o
  -3   2   2      856.52      885.36     29.49 o
  -2   2   2     2712.38     2612.16     67.09 o
  -1   2   2    18521.91    19042.82    413.79 o
   0   2   2    23630.85    24578.99    530.09 o
   1   2   2    18686.15    19182.58    506.18 o
   2   2   2     3293.66     3152.18     74.07 o
   3   2   2      631.14      652.27     26.63 o
   4   2   2       90.31       83.12     12.64 o
   5   2   2     5519.04     5592.11    134.83 o
   6   2   2    16257.25    15957.64    360.51 o
   7   2   2       83.30       90.95     28.57 o
   8   2   2      127.02      112.07     22.83 o
   9   2   2       26.97       50.66     32.31 o
  10   2   2     1267.20     1154.63     73.02 o
  11   2   2      717.03      616.84     59.41 o
  12   2   2      847.04      884.55     70.80 o
  13   2   2      448.57      442.49     63.21 o
 -13   3   2      583.55      617.24     69.59 o
 -12   3   2      196.58      203.05     53.31 o
 -11   3   2      516.53      502.81     56.23 o
 -10   3   2      148.53       78.44     39.99 o
  -9   3   2     5530.90     5474.22    216.35 o
  -8   3   2     1251.54     1204.46     46.81 o
  -7   3   2     2653.11     2514.13     80.97 o
  -6   3   2      114.93       83.93     19.36 o
  -5   3   2     5903.09     6264.57    165.42 o
  -4   3   2     2085.62     2050.01     52.79 o
  -3   3   2     8958.91     8911.02    170.97 o
  -2   3   2      505.87      554.48     18.55 o
  -1   3   2     7671.01     7753.38    162.30 o
   0   3   2    16715.35    17454.08    417.61 o
   1   3   2     6717.57     6824.92    176.96 o
   2   3   2      404.58      436.01     21.56 o
   3   3   2     7025.31     6832.17    224.45 o
   4   3   2     1742.30     1710.83     62.31 o
   5   3   2     6323.47     6372.94    136.64 o
   6   3   2       74.80       71.01     16.46 o
   7   3   2     2723.98     2529.08     78.26 o
   8   3   2     1113.68     1086.31     88.16 o
   9   3   2     5902.49     6053.97    188.24 o
  10   3   2      143.43      137.64     40.54 o
  11   3   2      621.69      525.26     56.48 o
  12   3   2      255.75      285.47     55.51 o
  13   3   2      672.44      678.94    102.28 o
 -13   4   2       44.98       28.59     53.55 o
 -12   4   2      821.26      813.51     72.85 o
 -11   4   2      403.59      361.89     53.61 o
 -10   4   2     2735.83     2752.11    112.33 o
  -9   4   2      221.15      254.44     42.77 o
  -8   4   2     2127.33     2123.33     73.23 o
  -7   4   2     1377.09     1405.11     54.70 o
  -6   4   2    13757.54    13446.70    332.94 o
  -5   4   2     4137.14     4043.65     94.29 o
  -4   4   2      751.76      755.64     27.74 o
  -3   4   2     2277.25     2228.19     51.04 o
  -2   4   2     3990.30     3810.13     80.55 o
  -1   4   2     2628.11     2673.39     78.10 o
   0   4   2       42.38       37.77     11.11 o
   1   4   2     2526.99     2626.75     69.31 o
   2   4   2     3572.32     3503.57     93.09 o
   3   4   2     2420.80     2345.34     63.38 o
   4   4   2      788.68      850.69     33.15 o
   5   4   2     4267.52     4191.69    111.84 o
   6   4   2    13168.15    12957.48    299.40 o
   7   4   2     1024.93     1071.22     49.13 o
   8   4   2     1659.89     1737.06     81.66 o
   9   4   2      333.18      346.92     42.72 o
  10   4   2     2846.63     2814.55    111.62 o
  11   4   2      479.52      520.40     55.97 o
  12   4   2      817.54     1018.31     76.67 o
  13   4   2       25.40       22.81     52.57 o
 -12   5   2       18.78      -21.39     48.14 o
 -11   5   2      854.83      847.09     69.46 o
 -10   5   2     1011.29     1043.98     71.15 o
  -9   5   2     1587.58     1606.10     81.66 o
  -8   5   2      732.26      753.20     40.50 o
  -7   5   2     3265.81     3152.04     94.26 o
  -6   5   2      247.51      234.08     21.79 o
  -5   5   2     3816.89     3723.52     82.41 o
  -4   5   2       29.12       29.43     12.38 o
  -3   5   2      751.69      717.74     26.52 o
  -2   5   2    16803.81    17084.83    352.00 o
  -1   5   2      810.54      838.75     29.24 o
   0   5   2     7265.39     7535.23    237.29 o
   1   5   2      666.87      688.36     27.34 o
   2   5   2    17211.32    17434.25    414.09 o
   3   5   2     1214.11     1238.18     83.06 o
   4   5   2       43.43       38.59     12.95 o
   5   5   2     3728.83     3727.71     94.39 o
   6   5   2      270.80      294.92     28.11 o
   7   5   2     4049.47     3895.35     94.39 o
   8   5   2      607.58      659.44     49.54 o
   9   5   2     1520.03     1529.25     78.04 o
  10   5   2      871.96      941.18     66.18 o
  11   5   2      786.91      815.58     67.01 o
  12   5   2       15.80      -24.93     47.64 o
 -12   6   2      436.22      435.03     59.87 o
 -11   6   2      748.21      665.64     66.43 o
 -10   6   2      539.17      524.21     48.04 o
  -9   6   2      878.56      864.16     53.55 o
  -8   6   2     1017.70     1004.75     46.18 o
  -7   6   2     1571.82     1534.29     51.65 o
  -6   6   2      193.65      207.79     21.09 o
  -5   6   2     8176.71     7886.40    159.82 o
  -4   6   2     2632.69     2537.01     61.20 o
  -3   6   2      317.70      361.46     18.16 o
  -2   6   2      136.94      135.87     15.36 o
  -1   6   2     8826.88     8995.88    219.07 o
   0   6   2       10.00       13.35     15.40 o
   1   6   2     8715.54     8767.13    243.95 o
   2   6   2       90.14       80.08     15.09 o
   3   6   2      254.55      248.59     18.04 o
   4   6   2     2382.24     2248.02     69.09 o
   5   6   2     7946.51     7834.23    169.83 o
   6   6   2      199.45      237.80     20.07 o
   7   6   2     1428.76     1408.72     48.55 o
   8   6   2      760.63      768.29     42.96 o
   9   6   2      793.95      863.98     59.42 o
  10   6   2      552.50      506.07     55.01 o
  11   6   2      683.36      684.73     62.83 o
  12   6   2      400.93      425.83     80.88 o
 -11   7   2      595.97      685.77     66.57 o
 -10   7   2      809.18      819.70     58.66 o
  -9   7   2      575.34      614.77     49.48 o
  -8   7   2      543.03      451.52     37.07 o
  -7   7   2      633.94      729.28     37.20 o
  -6   7   2      926.67      909.13     40.95 o
  -5   7   2      573.38      539.89     39.06 o
  -4   7   2     1799.26     1794.68     56.47 o
  -3   7   2     1402.83     1376.33     45.87 o
  -2   7   2     5007.36     4953.20    118.46 o
  -1   7   2     6563.69     6484.86    165.19 o
   0   7   2     4332.16     4476.95    131.49 o
   1   7   2     6721.69     6629.67    185.10 o
   2   7   2     5097.95     4987.65    144.58 o
   3   7   2     1343.21     1339.77     53.76 o
   4   7   2     1839.17     1837.36     59.11 o
   5   7   2      584.46      576.38     29.46 o
   6   7   2      730.16      748.79     42.49 o
   7   7   2      615.15      663.23     35.07 o
   8   7   2      478.10      473.09     36.97 o
   9   7   2      533.53      609.98     48.27 o
  10   7   2      864.83      958.41     67.58 o
  11   7   2      555.56      607.91     63.45 o
 -11   8   2      301.83      343.63     56.72 o
 -10   8   2       59.39       77.75     46.05 o
  -9   8   2        4.11      -25.17     38.34 o
  -8   8   2      126.01      119.19     38.14 o
  -7   8   2      505.01      510.80     40.17 o
  -6   8   2     2842.13     2730.22     88.25 o
  -5   8   2       29.84        5.24     20.92 o
  -4   8   2     2015.95     2063.89     62.69 o
  -3   8   2     4888.81     4796.64    115.58 o
  -2   8   2     2311.72     2246.14     62.69 o
  -1   8   2     2474.43     2450.18     71.57 o
   0   8   2      201.84      191.28     25.93 o
   1   8   2     2361.41     2300.44     81.39 o
   2   8   2     2278.82     2239.55     78.49 o
   3   8   2     4593.34     4493.17    138.58 o
   4   8   2     1807.91     1739.72     82.28 o
   5   8   2       69.66       74.39     23.46 o
   6   8   2     2917.90     2784.60    106.52 o
   7   8   2      492.07      513.32     41.95 o
   8   8   2      192.19      240.89     37.26 o
   9   8   2        6.43      -16.95     34.06 o
  10   8   2       69.26       61.99     45.28 o
  11   8   2      295.85      231.54     60.18 o
 -10   9   2        8.49       33.76     52.24 o
  -9   9   2     1083.83     1118.73     81.38 o
  -8   9   2      169.17      197.23     36.26 o
  -7   9   2      226.59      191.06     36.83 o
  -6   9   2      446.57      441.42     38.91 o
  -5   9   2      387.19      389.41     41.16 o
  -4   9   2     1320.83     1289.24     61.69 o
  -3   9   2     2287.33     2164.14     78.53 o
  -2   9   2       64.79      102.03     29.18 o
  -1   9   2     1093.79     1187.01     60.74 o
   0   9   2    13715.65    13600.91    430.77 o
   1   9   2     1080.57     1104.05     54.58 o
   2   9   2       42.19       45.20     25.17 o
   3   9   2     2068.76     1875.10     88.17 o
   4   9   2     1309.91     1260.93     58.33 o
   5   9   2      474.24      538.65     50.30 o
   6   9   2      563.05      564.68     39.94 o
   7   9   2      195.14      181.63     31.69 o
   8   9   2      250.68      274.41     38.64 o
   9   9   2     1024.59     1031.45     66.58 o
  10   9   2       16.79      104.43     48.54 o
  -9  10   2      108.19      120.00     65.56 o
  -8  10   2      440.93      478.38     52.54 o
  -7  10   2      793.39      835.64     59.44 o
  -6  10   2      879.17      851.96     56.07 o
  -5  10   2      558.18      618.10     48.35 o
  -4  10   2      421.37      409.65     41.21 o
  -3  10   2     1856.06     1737.93     78.10 o
  -2  10   2     1648.97     1603.52     70.72 o
  -1  10   2      481.45      496.53     41.34 o
   0  10   2     1954.64     1913.42     75.73 o
   1  10   2      411.87      465.53     40.10 o
   2  10   2     1729.06     1746.15     71.16 o
   3  10   2     2324.29     2159.50     89.80 o
   4  10   2      427.56      419.53     46.30 o
   5  10   2      468.60      490.98     52.10 o
   6  10   2      774.88      816.43     55.35 o
   7  10   2      781.15      762.24     55.35 o
   8  10   2      458.64      498.96     58.54 o
   9  10   2       42.86       24.42     42.94 o
  -8  11   2      198.07      164.26     52.37 o
  -7  11   2     1015.04     1035.39     66.40 o
  -6  11   2       74.08       48.32     38.27 o
  -5  11   2     1330.85     1446.62     75.23 o
  -4  11   2      460.19      439.52     46.87 o
  -3  11   2      585.75      615.37     50.04 o
  -2  11   2      231.67      244.76     35.61 o
  -1  11   2      697.49      709.76     49.60 o
   0  11   2     1690.54     1739.80     90.50 o
   1  11   2      581.12      582.56     47.81 o
   2  11   2      276.80      270.15     39.80 o
   3  11   2      652.32      654.56     56.21 o
   4  11   2      325.30      289.74     46.88 o
   5  11   2     1456.02     1433.32     84.35 o
   6  11   2       44.38       -4.81     35.94 o
   7  11   2      972.59     1045.92     78.47 o
   8  11   2      201.76      208.98     53.44 o
  -7  12   2        7.46       29.03     44.18 o
  -6  12   2       38.97       20.11     39.95 o
  -5  12   2      145.21       43.21     40.80 o
  -4  12   2     2324.35     2314.87    109.45 o
  -3  12   2       34.22       30.33     38.41 o
  -2  12   2      148.74       93.99     36.56 o
  -1  12   2      357.77      327.80     44.32 o
   0  12   2       34.31       -3.77     36.05 o
   1  12   2      311.38      287.43     43.29 o
   2  12   2      117.33       95.19     37.61 o
   3  12   2       24.70       37.79     41.36 o
   4  12   2     2201.15     2099.41    104.72 o
   5  12   2       99.88      167.76     47.89 o
   6  12   2       45.60       21.35     40.79 o
   7  12   2       12.40       67.72     49.55 o
  -6  13   2        3.66      -17.22     45.04 o
  -5  13   2      734.17      819.82     65.19 o
  -4  13   2      345.99      358.36     51.64 o
  -3  13   2      460.03      504.33     55.41 o
  -2  13   2      674.50      625.19     55.27 o
  -1  13   2     2244.63     2471.37     92.55 o
   0  13   2      389.42      448.98     55.01 o
   1  13   2     2270.65     2403.92    101.32 o
   2  13   2      700.00      683.04     58.68 o
   3  13   2      397.24      507.10     80.46 o
   4  13   2      376.09      394.25     81.37 o
   5  13   2      690.46      668.69     69.61 o
   6  13   2       11.27      -52.42     41.66 o
  -3  14   2     1152.45     1296.85    109.01 o
  -2  14   2      635.52      676.90     78.66 o
  -1  14   2      168.04      203.39     45.88 o
   0  14   2       20.19       22.64     44.29 o
   1  14   2      131.73      127.67     48.48 o
   2  14   2      560.21      664.38     71.20 o
   3  14   2     1274.53     1320.85     89.90 o
   1   0   3      132.49      162.11      6.58 o
   2   0   3      540.56      583.75     18.18 o
   3   0   3     9259.81     9131.39    187.94 o
   4   0   3     7549.17     7702.22    193.37 o
   5   0   3      313.22      294.80     20.19 o
   6   0   3     4112.47     4284.63    106.53 o
   7   0   3     1892.95     1830.79     56.00 o
   8   0   3     1667.67     1644.53     55.37 o
   9   0   3     5632.34     6082.13    194.46 o
  10   0   3      812.53      896.17     83.91 o
  11   0   3      131.25       84.46     42.87 o
  12   0   3      119.77       36.03     44.92 o
  13   0   3      970.69     1008.16     79.52 o
 -13   1   3      378.81      434.59     62.89 o
 -12   1   3      897.52      935.13     72.72 o
 -11   1   3      917.78      931.78     70.72 o
 -10   1   3     1933.78     1824.49     89.43 o
  -9   1   3     1169.03     1105.00     64.91 o
  -8   1   3      349.76      365.09     26.89 o
  -7   1   3     2986.94     2969.43     81.72 o
  -6   1   3    11839.76    11763.23    290.29 o
  -5   1   3     4869.23     4760.04    114.72 o
  -4   1   3      983.07     1128.98     39.55 o
  -3   1   3     1606.25     1662.95     44.90 o
  -2   1   3     8220.91     8067.73    186.12 o
  -1   1   3    13214.36    13571.99    376.63 o
   0   1   3      904.55      901.72     29.49 o
   1   1   3    10952.18    11546.55    292.76 o
   2   1   3     8836.75     8837.53    202.73 o
   3   1   3     1314.60     1367.82     35.51 o
   4   1   3      694.71      780.58     27.68 o
   5   1   3     4854.28     4713.86    124.82 o
   6   1   3    11671.44    11404.19    265.16 o
   7   1   3     3126.99     3085.71     81.79 o
   8   1   3      384.05      402.24     27.94 o
   9   1   3     1099.17      941.86     61.24 o
  10   1   3     1939.55     1903.75     90.49 o
  11   1   3     1020.80      997.17     70.36 o
  12   1   3      911.03      908.98     72.14 o
  13   1   3      355.94      479.50     63.16 o
 -13   2   3      660.59      757.93     74.00 o
 -12   2   3      512.18      473.09     66.04 o
 -11   2   3       60.06       53.46     41.31 o
 -10   2   3     1211.26     1184.42     74.37 o
  -9   2   3     3959.79     3967.09    133.14 o
  -8   2   3     4161.00     4271.58    110.79 o
  -7   2   3      958.43      952.13     42.46 o
  -6   2   3      924.69      948.39     40.98 o
  -5   2   3      488.97      463.90     28.92 o
  -4   2   3       82.15       84.64     14.66 o
  -3   2   3     5834.46     5959.41    153.44 o
  -2   2   3    34364.89    34918.87    942.33 o
  -1   2   3    15719.99    16559.27    340.05 o
   0   2   3     5685.28     5886.49    129.86 o
   1   2   3    16501.47    17326.89    366.18 o
   2   2   3    34466.29    35271.88    756.60 o
   3   2   3     4893.02     5067.67    113.52 o
   4   2   3      214.94      194.92     12.27 o
   5   2   3      682.44      685.45     20.87 o
   6   2   3     1176.95     1253.18     31.73 o
   7   2   3     1239.03     1197.07     48.10 o
   8   2   3     4057.28     4203.71    122.74 o
   9   2   3     3431.22     3360.33    128.20 o
  10   2   3     1547.42     1496.88    116.48 o
  11   2   3      126.54      131.15     44.46 o
  12   2   3      532.18      382.34     57.43 o
  13   2   3      611.76      566.26     68.16 o
 -13   3   3      732.11      847.67     76.60 o
 -12   3   3      925.55      906.27     73.17 o
 -11   3   3      320.77      287.02     50.65 o
 -10   3   3      275.03      300.12     46.31 o
  -9   3   3      338.64      340.67     43.63 o
  -8   3   3      871.93      865.27     41.56 o
  -7   3   3      807.43      782.55     42.95 o
  -6   3   3      160.77      188.56     22.47 o
  -5   3   3    14726.73    14907.50    383.85 o
  -4   3   3     4860.46     4918.96    123.61 o
  -3   3   3     1007.80      985.00     32.70 o
  -2   3   3      705.89      670.24     24.91 o
  -1   3   3    16351.50    16679.89    366.44 o
   0   3   3     1522.71     1488.04     37.38 o
   1   3   3    16779.49    16970.23    366.21 o
   2   3   3      859.26      891.14     28.10 o
   3   3   3     1197.00     1200.28     33.60 o
   4   3   3     5567.08     5569.63    134.67 o
   5   3   3    15873.75    15939.97    379.81 o
   6   3   3      102.40      129.22     14.82 o
   7   3   3     1083.41     1105.65     46.40 o
   8   3   3     1164.21     1139.18     56.83 o
   9   3   3      353.09      394.94     44.17 o
  10   3   3      232.85      207.51     43.41 o
  11   3   3      407.03      364.39     52.16 o
  12   3   3      860.90      885.19     71.69 o
  13   3   3      655.58      841.22     87.62 o
 -13   4   3      673.26      715.11     73.42 o
 -12   4   3      101.14       30.47     72.46 o
 -11   4   3      203.03      208.72     49.70 o
 -10   4   3      256.21      250.04     45.64 o
  -9   4   3     1162.43     1170.89     71.08 o
  -8   4   3      504.92      509.64     38.40 o
  -7   4   3      458.94      437.64     35.57 o
  -6   4   3       53.41       77.44     18.60 o
  -5   4   3      101.22      117.91     17.27 o
  -4   4   3      767.11      773.54     30.19 o
  -3   4   3     3071.90     2841.11     62.95 o
  -2   4   3     9635.13     9469.86    197.50 o
  -1   4   3     7217.17     7229.04    170.41 o
   0   4   3       70.36       93.28      9.70 o
   1   4   3     8305.13     8147.88    186.94 o
   2   4   3     9800.43     9617.34    258.43 o
   3   4   3     2574.60     2414.63     80.27 o
   4   4   3      709.89      705.11     31.04 o
   5   4   3       45.52       63.37     18.85 o
   6   4   3       14.07       41.41     16.09 o
   7   4   3      533.56      539.95     41.19 o
   8   4   3      487.58      491.63     43.29 o
   9   4   3     1217.76     1357.01     71.51 o
  10   4   3      201.12      206.95     42.42 o
  11   4   3      236.77      297.41     50.96 o
  12   4   3       77.64       23.21     48.41 o
  13   4   3      535.57      454.01     64.96 o
 -12   5   3      345.51      362.16     51.25 o
 -11   5   3      254.50      296.36     45.74 o
 -10   5   3      713.57      700.68     52.86 o
  -9   5   3      449.76      393.00     40.93 o
  -8   5   3      647.43      657.33     39.48 o
  -7   5   3     1116.39     1075.98     47.88 o
  -6   5   3     3408.96     3386.86     90.72 o
  -5   5   3      635.33      608.81     25.87 o
  -4   5   3     1522.86     1509.36     42.41 o
  -3   5   3     4582.42     4783.24    106.34 o
  -2   5   3     9271.22     9343.94    182.44 o
  -1   5   3     3741.36     3673.53     86.35 o
   0   5   3     1759.29     1670.99     56.23 o
   1   5   3     3664.31     3567.34     93.84 o
   2   5   3     9394.49     9427.97    255.58 o
   3   5   3     4695.23     4933.19    138.74 o
   4   5   3     1315.34     1291.69     51.98 o
   5   5   3      465.57      438.42     27.86 o
   6   5   3     3546.17     3361.29     89.15 o
   7   5   3     1413.20     1459.96     55.73 o
   8   5   3      708.82      668.07     47.88 o
   9   5   3      376.07      375.97     52.94 o
  10   5   3      789.54      737.93     58.73 o
  11   5   3      371.07      352.40     74.36 o
  12   5   3      389.43      467.89     60.82 o
 -12   6   3      299.98      311.06     58.62 o
 -11   6   3      283.10      232.22     49.83 o
 -10   6   3      106.09      120.46     41.34 o
  -9   6   3     1761.09     1833.43     78.37 o
  -8   6   3     2493.48     2593.75     76.03 o
  -7   6   3     1096.99     1089.98     43.77 o
  -6   6   3     1678.06     1633.85     52.35 o
  -5   6   3     1453.68     1437.69     45.02 o
  -4   6   3     3038.34     3095.37     75.95 o
  -3   6   3     3062.99     2984.91     72.76 o
  -2   6   3      911.23     1058.43     32.64 o
  -1   6   3     6110.15     6290.75    156.92 o
   0   6   3    10036.72    10207.12    277.95 o
   1   6   3     5978.82     6198.74    155.56 o
   2   6   3      841.81      908.61     42.15 o
   3   6   3     3516.27     3341.72     95.82 o
   4   6   3     3226.14     3225.89     87.47 o
   5   6   3     1293.10     1315.71     49.02 o
   6   6   3     1739.67     1783.51     57.25 o
   7   6   3      909.96      937.81     38.93 o
   8   6   3     2109.27     2136.83     73.96 o
   9   6   3     1838.00     2072.02     80.05 o
  10   6   3       38.28       49.76     39.23 o
  11   6   3      271.92      134.40     78.77 o
  12   6   3      320.06      403.67     72.25 o
 -11   7   3      348.22      364.94     50.76 o
 -10   7   3      910.81      944.77     61.45 o
  -9   7   3     1150.61     1143.03     63.88 o
  -8   7   3      449.77      477.92     41.03 o
  -7   7   3     1987.03     1911.99     76.14 o
  -6   7   3     2818.33     2749.67     82.71 o
  -5   7   3     3621.65     3546.12     97.67 o
  -4   7   3      310.14      318.83     30.54 o
  -3   7   3     5219.58     5071.76    125.82 o
  -2   7   3     2879.98     2962.93     75.04 o
  -1   7   3       32.66       62.54     20.61 o
   0   7   3       14.95       18.11     18.44 o
   1   7   3       13.52       23.45     18.74 o
   2   7   3     2740.93     2760.47     80.15 o
   3   7   3     5393.81     5453.63    152.10 o
   4   7   3      385.85      391.79     30.22 o
   5   7   3     3877.90     3942.27    118.80 o
   6   7   3     3109.39     3119.72     91.29 o
   7   7   3     2254.42     2363.15     70.46 o
   8   7   3      386.21      396.28     36.01 o
   9   7   3     1369.29     1376.00     59.80 o
  10   7   3      902.13      923.36     69.57 o
  11   7   3      344.79      310.47     82.09 o
 -11   8   3      355.44      367.12     65.75 o
 -10   8   3      340.48      300.66     86.10 o
  -9   8   3     1037.08     1088.65     85.83 o
  -8   8   3     1567.76     1539.87     75.60 o
  -7   8   3     2079.70     1990.81     72.46 o
  -6   8   3     1692.23     1688.82     59.54 o
  -5   8   3     1369.23     1362.65     52.58 o
  -4   8   3      560.27      539.23     32.89 o
  -3   8   3     1015.73     1074.59     40.37 o
  -2   8   3     5337.51     5336.72    130.76 o
  -1   8   3       86.97       91.00     22.78 o
   0   8   3     2439.02     2462.01     83.15 o
   1   8   3      254.29      265.83     33.21 o
   2   8   3     5633.23     5577.26    160.19 o
   3   8   3      807.80      821.21     43.79 o
   4   8   3      782.57      807.64     41.86 o
   5   8   3     1695.20     1632.58     63.88 o
   6   8   3     1643.68     1693.14     64.32 o
   7   8   3     1684.97     1801.28     64.25 o
   8   8   3     1409.30     1515.10     68.11 o
   9   8   3     1133.59     1088.41     60.43 o
  10   8   3      295.08      290.72     58.10 o
  11   8   3      295.40      320.84     64.98 o
 -10   9   3      146.88      156.85     57.23 o
  -9   9   3      248.46      218.81     50.62 o
  -8   9   3     1556.29     1576.57    138.40 o
  -7   9   3      935.84      889.44     59.71 o
  -6   9   3        2.91       20.98     33.24 o
  -5   9   3     2910.79     2803.78    102.97 o
  -4   9   3     3079.05     2958.05    105.02 o
  -3   9   3     1359.22     1269.09     62.46 o
  -2   9   3      771.12      722.21     40.99 o
  -1   9   3      788.67      735.42     66.78 o
   0   9   3      220.78      173.72     28.99 o
   1   9   3      615.82      621.79     41.68 o
   2   9   3      723.89      743.07     45.33 o
   3   9   3     1292.29     1298.70     67.90 o
   4   9   3     3248.53     3202.19    118.44 o
   5   9   3     3051.69     2992.65    100.85 o
   6   9   3        9.16        1.51     27.61 o
   7   9   3     1161.72     1174.06     96.28 o
   8   9   3     1617.74     1627.72     81.63 o
   9   9   3      322.07      454.26     59.56 o
  10   9   3      148.98      157.94     66.52 o
  -9  10   3       27.49      101.76     95.37 o
  -8  10   3      118.27       85.04     41.30 o
  -7  10   3      305.42      314.84     45.93 o
  -6  10   3      869.49      830.82     56.04 o
  -5  10   3      886.38      829.59     55.39 o
  -4  10   3      452.68      499.25     44.38 o
  -3  10   3     1034.87     1040.90     58.76 o
  -2  10   3      815.64      799.55     45.47 o
  -1  10   3     3830.12     3862.99    112.78 o
   0  10   3     3863.91     3891.76    125.29 o
   1  10   3     3944.93     3926.95    125.58 o
   2  10   3      755.66      728.38     47.88 o
   3  10   3     1057.62     1061.10     64.54 o
   4  10   3      350.15      309.70     43.87 o
   5  10   3      756.98      773.51     59.83 o
   6  10   3      738.95      692.74     51.81 o
   7  10   3      282.64      400.37     45.70 o
   8  10   3      125.10       78.05     45.87 o
   9  10   3       12.67       64.99     50.47 o
  -8  11   3      443.58      410.18     53.44 o
  -7  11   3      531.32      546.51     54.92 o
  -6  11   3      494.45      436.70     49.72 o
  -5  11   3       35.55      101.68     38.58 o
  -4  11   3      508.60      507.61     49.63 o
  -3  11   3     2067.30     2130.67     95.96 o
  -2  11   3     1211.98     1194.58    105.03 o
  -1  11   3     1171.72     1141.62     65.23 o
   0  11   3      412.28      457.97     43.46 o
   1  11   3      837.79      751.58     53.74 o
   2  11   3     1262.44     1240.08     64.71 o
   3  11   3     2207.14     2397.76    102.23 o
   4  11   3      657.51      636.75     56.18 o
   5  11   3       30.42       48.49     39.81 o
   6  11   3      492.33      507.89     56.63 o
   7  11   3      554.56      651.39     78.99 o
   8  11   3      424.33      509.14     76.77 o
  -7  12   3       64.97      108.11     44.62 o
  -6  12   3       88.92       71.20     43.34 o
  -5  12   3      356.47      333.38     48.53 o
  -4  12   3     1327.36     1306.09    126.36 o
  -3  12   3        1.88      -37.93     36.30 o
  -2  12   3      114.98       94.89     36.62 o
  -1  12   3     1016.95     1085.09     58.24 o
   0  12   3     4785.56     4747.36    155.67 o
   1  12   3      875.52      864.83     60.21 o
   2  12   3      147.24      159.22     40.69 o
   3  12   3       16.50       19.52     40.03 o
   4  12   3     1544.72     1653.78    130.01 o
   5  12   3      460.17      502.24     58.41 o
   6  12   3       62.70       35.15     58.10 o
   7  12   3       39.42       68.13     60.02 o
  -5  13   3      510.93      487.20     57.47 o
  -4  13   3       24.61       33.87     44.24 o
  -3  13   3     1285.13     1340.78     79.33 o
  -2  13   3      716.69      713.26     54.63 o
  -1  13   3       14.18      -12.31     37.40 o
   0  13   3       14.15       -7.07     36.99 o
   1  13   3        4.40      -21.14     35.40 o
   2  13   3      846.11      894.79     71.03 o
   3  13   3     1154.98     1336.80     87.40 o
   4  13   3       27.62       46.66     47.76 o
   5  13   3      505.55      641.08     83.80 o
  -3  14   3      180.20      219.82     55.43 o
  -2  14   3       51.35       32.46     42.79 o
  -1  14   3      701.08      806.07     60.31 o
   0  14   3      785.68      877.16     62.06 o
   1  14   3      628.98      654.55     56.66 o
   2  14   3      104.57      116.71     50.36 o
   3  14   3      142.26      165.27     57.47 o
   0   0   4    27190.71    27733.46   1034.93 o
   1   0   4      565.85      633.00     19.66 o
   2   0   4       57.33       71.56      6.44 o
   3   0   4     1108.12     1122.79     31.15 o
   4   0   4     9768.36     9946.01    220.53 o
   5   0   4     1435.81     1338.53     45.91 o
   6   0   4      798.35      823.90     49.83 o
   7   0   4       53.31       59.98     17.57 o
   8   0   4        5.89       24.01     18.94 o
   9   0   4      366.69      360.91     35.65 o
  10   0   4      560.31      431.98     48.83 o
  11   0   4       51.91       52.26     42.09 o
  12   0   4     1458.75     1588.20     92.38 o
  13   0   4       13.09      -40.70     48.98 o
 -13   1   4      946.76      917.92     83.60 o
 -12   1   4       38.02       54.70     45.77 o
 -11   1   4      757.56      887.65     88.35 o
 -10   1   4      786.07      843.85     62.56 o
  -9   1   4      318.80      310.15     28.37 o
  -8   1   4     1852.72     1828.13     58.26 o
  -7   1   4     1147.98     1122.30     44.28 o
  -6   1   4      168.53      177.41     18.84 o
  -5   1   4      599.49      623.90     30.19 o
  -4   1   4     6205.90     6208.77    171.90 o
  -3   1   4    11963.77    11764.02    271.93 o
  -2   1   4     4399.38     4543.08    100.87 o
  -1   1   4    25431.63    26441.66    703.37 o
   0   1   4     2999.46     3229.40     80.79 o
   1   1   4    26015.68    26838.09    631.30 o
   2   1   4     5306.30     5255.43    132.71 o
   3   1   4    12912.93    12698.67    250.37 o
   4   1   4     7095.23     7138.58    133.37 o
   5   1   4      591.56      644.26     24.25 o
   6   1   4      163.35      156.69     20.24 o
   7   1   4     1256.84     1235.07     44.45 o
   8   1   4     1546.24     1500.20     56.23 o
   9   1   4      125.06      146.51     30.64 o
  10   1   4      930.98      928.47     63.62 o
  11   1   4      895.52      892.96     83.23 o
  12   1   4       96.74       46.72     45.50 o
  13   1   4      880.31      881.09     76.88 o
 -13   2   4      124.62      155.38     64.56 o
 -12   2   4      528.71      591.75     63.72 o
 -11   2   4     2943.60     3031.51    139.08 o
 -10   2   4      508.34      391.61     55.49 o
  -9   2   4       82.60       94.60     24.19 o
  -8   2   4      948.65      977.10     42.40 o
  -7   2   4     3731.53     3685.79     99.86 o
  -6   2   4     1658.71     1705.56     53.98 o
  -5   2   4     2872.45     2849.49     70.79 o
  -4   2   4     7016.43     7248.14    196.24 o
  -3   2   4        9.83        5.66     11.82 o
  -2   2   4      728.72      700.80     23.87 o
  -1   2   4    30861.36    32017.63    752.56 o
   0   2   4    10575.98    10783.37    217.35 o
   1   2   4    30979.78    31771.73    686.97 o
   2   2   4      589.43      536.08     20.21 o
   3   2   4       18.63        3.13      8.77 o
   4   2   4     6571.26     6718.27    145.49 o
   5   2   4     2576.98     2491.27     62.13 o
   6   2   4     1779.26     1815.96     51.00 o
   7   2   4     3994.20     3974.01    100.42 o
   8   2   4      885.59      876.11     45.72 o
   9   2   4       21.82       38.42     31.98 o
  10   2   4      485.39      445.93     49.22 o
  11   2   4     3035.26     2881.35    119.32 o
  12   2   4      590.61      571.73     63.47 o
  13   2   4      124.89       74.69     51.71 o
 -13   3   4      138.70      194.31     57.71 o
 -12   3   4      736.82      696.09     67.79 o
 -11   3   4      213.37      240.86     51.40 o
 -10   3   4      909.40      959.02     66.49 o
  -9   3   4      262.86      289.66     29.75 o
  -8   3   4     6623.25     6641.91    159.77 o
  -7   3   4      156.57      159.31     22.21 o
  -6   3   4     1599.08     1601.96     57.49 o
  -5   3   4      637.82      643.39     29.36 o
  -4   3   4     9965.26     9646.40    286.46 o
  -3   3   4     5365.88     5730.54    158.11 o
  -2   3   4      186.29      194.36     15.53 o
  -1   3   4     1456.26     1482.11     67.31 o
   0   3   4       13.40       25.85      8.03 o
   1   3   4     2143.82     2168.59     45.04 o
   2   3   4      249.33      266.58     14.82 o
   3   3   4     5131.10     5374.07    137.37 o
   4   3   4    10908.65    10742.54    232.37 o
   5   3   4      612.48      625.94     26.45 o
   6   3   4     1589.55     1579.70     47.60 o
   7   3   4      171.95      187.83     24.50 o
   8   3   4     6472.55     6210.15    174.91 o
   9   3   4      187.99      238.95     38.02 o
  10   3   4      922.05      986.09     65.80 o
  11   3   4      186.73      203.53     46.50 o
  12   3   4      723.61      672.50     66.58 o
  13   3   4      135.85      157.03     56.07 o
 -12   4   4       74.32       62.64     49.03 o
 -11   4   4     2172.04     2196.13    108.06 o
 -10   4   4      289.37      338.84     48.23 o
  -9   4   4     1580.56     1633.89     78.14 o
  -8   4   4      661.96      648.21     38.77 o
  -7   4   4     3651.76     3608.46     96.44 o
  -6   4   4     1088.88     1136.43     52.35 o
  -5   4   4     6051.86     5906.07    155.40 o
  -4   4   4     2322.15     2298.34     67.69 o
  -3   4   4      935.56      847.76     31.83 o
  -2   4   4     1048.25     1045.74     33.97 o
  -1   4   4     5930.75     6164.31    157.03 o
   0   4   4     5799.28     6027.36    135.36 o
   1   4   4     6373.44     6571.87    144.02 o
   2   4   4     1112.17     1095.55     35.13 o
   3   4   4     1013.71      945.85     33.85 o
   4   4   4     2242.22     2237.35     59.09 o
   5   4   4     6072.66     5889.97    138.48 o
   6   4   4      790.57      821.78     34.78 o
   7   4   4     3367.97     3529.97     94.23 o
   8   4   4      674.14      670.63     48.66 o
   9   4   4     1573.64     1558.07     78.62 o
  10   4   4      222.91      208.99     43.51 o
  11   4   4     2142.89     2135.07    101.92 o
  12   4   4       28.59       17.23     46.98 o
 -12   5   4      454.48      437.24     53.74 o
 -11   5   4      227.66      287.13     44.97 o
 -10   5   4     1451.38     1446.70     73.92 o
  -9   5   4      698.69      665.40     58.79 o
  -8   5   4     2611.39     2667.17    132.69 o
  -7   5   4     1714.37     1707.74     60.80 o
  -6   5   4     4187.76     4166.51    121.20 o
  -5   5   4     2560.30     2512.67     71.78 o
  -4   5   4     2975.33     2877.27     67.99 o
  -3   5   4     7691.98     7469.12    157.58 o
  -2   5   4     5942.27     6093.71    115.09 o
  -1   5   4      248.03      249.88     20.18 o
   0   5   4     4515.87     4704.53    108.74 o
   1   5   4      371.08      421.91     20.56 o
   2   5   4     5031.11     5171.16    142.77 o
   3   5   4     7227.46     7253.55    205.16 o
   4   5   4     2605.11     2545.07    145.80 o
   5   5   4     2507.11     2569.55     83.67 o
   6   5   4     4530.40     4458.82    119.37 o
   7   5   4     1933.58     1935.09     60.25 o
   8   5   4     2728.87     2678.83     87.48 o
   9   5   4      784.43      648.14     51.82 o
  10   5   4     1568.34     1517.96     80.89 o
  11   5   4      251.45      281.16     49.48 o
  12   5   4      589.24      601.86     64.08 o
 -12   6   4     1061.26     1058.60     89.95 o
 -11   6   4       78.91       68.71     45.30 o
 -10   6   4       48.10      120.98     42.99 o
  -9   6   4     1068.02     1203.91     69.77 o
  -8   6   4      277.14      243.89     31.58 o
  -7   6   4      635.62      661.17     39.03 o
  -6   6   4     1662.12     1693.91     56.86 o
  -5   6   4     2927.76     2918.74     74.31 o
  -4   6   4     4167.15     4138.85     95.46 o
  -3   6   4     3274.39     3226.86     76.32 o
  -2   6   4      170.55      203.16     16.48 o
  -1   6   4     1217.62     1264.41     43.97 o
   0   6   4    16372.46    16245.85    390.26 o
   1   6   4     1293.16     1242.61     37.93 o
   2   6   4      111.42      135.16     18.21 o
   3   6   4     3381.26     3322.11     99.74 o
   4   6   4     4168.82     4081.82    123.04 o
   5   6   4     2898.93     2927.77     84.36 o
   6   6   4     1516.18     1505.35     68.80 o
   7   6   4      665.38      670.16     36.72 o
   8   6   4      215.79      304.36     31.34 o
   9   6   4      982.16     1096.54     59.08 o
  10   6   4       54.22       50.67     49.72 o
  11   6   4       93.50       85.29     57.66 o
  12   6   4      925.19      957.72     91.31 o
 -11   7   4      378.84      469.43     78.35 o
 -10   7   4      197.34      234.32     48.89 o
  -9   7   4      115.69       98.51     41.09 o
  -8   7   4      303.13      297.51     36.79 o
  -7   7   4       16.01       21.29     26.98 o
  -6   7   4     3905.77     3777.63    100.44 o
  -5   7   4      374.09      384.17     29.69 o
  -4   7   4     1094.20     1079.95     42.45 o
  -3   7   4     2429.75     2322.46     66.74 o
  -2   7   4      303.91      276.64     19.40 o
  -1   7   4     5452.58     5364.28    145.02 o
   0   7   4      136.63      162.27     23.50 o
   1   7   4     5947.67     5839.68    132.12 o
   2   7   4      378.10      330.55     22.92 o
   3   7   4     2552.89     2411.74     77.90 o
   4   7   4     1032.32      986.85     47.67 o
   5   7   4      508.09      549.75     37.97 o
   6   7   4     3708.04     3606.65    120.29 o
   7   7   4       87.63       56.79     28.31 o
   8   7   4      214.36      183.70     34.17 o
   9   7   4      169.49      236.94     43.06 o
  10   7   4      143.28      199.79     56.28 o
  11   7   4      457.05      403.69     70.08 o
 -11   8   4      290.07      320.15     62.81 o
 -10   8   4      466.09      502.45     66.00 o
  -9   8   4       54.69       67.66     53.53 o
  -8   8   4      430.99      358.11     43.60 o
  -7   8   4      329.67      403.10     39.45 o
  -6   8   4     1984.23     2020.57     65.23 o
  -5   8   4      908.88      925.70     42.17 o
  -4   8   4     1203.55     1251.72     55.83 o
  -3   8   4     1469.98     1501.62     54.63 o
  -2   8   4     6164.13     6186.19    142.68 o
  -1   8   4     1311.10     1235.87     61.69 o
   0   8   4      686.36      602.62     34.03 o
   1   8   4     1066.41     1057.25     46.10 o
   2   8   4     5569.36     5556.37    172.25 o
   3   8   4     1094.44     1141.77     63.62 o
   4   8   4     1265.55     1248.58     54.80 o
   5   8   4      718.75      729.33     46.14 o
   6   8   4     1621.64     1618.80     73.22 o
   7   8   4      362.45      412.31     38.23 o
   8   8   4      329.85      357.29     44.03 o
   9   8   4       57.72      100.88     40.83 o
  10   8   4      417.74      525.98    115.31 o
  11   8   4      337.01      384.04     66.48 o
 -10   9   4      447.82      506.27     84.57 o
  -9   9   4      137.21      162.40     66.31 o
  -8   9   4     1193.84     1248.36     82.04 o
  -7   9   4      190.22      286.89     42.61 o
  -6   9   4       78.76      102.30     38.35 o
  -5   9   4     2170.43     2121.80     84.97 o
  -4   9   4     1910.64     1893.99     80.15 o
  -3   9   4      291.03      314.36     37.03 o
  -2   9   4     1416.77     1298.29     76.81 o
  -1   9   4     1854.29     1781.42     76.15 o
   0   9   4     1001.70      985.54     46.07 o
   1   9   4     1878.14     1910.30     65.64 o
   2   9   4     1338.10     1362.24     60.74 o
   3   9   4      214.96      247.19     36.55 o
   4   9   4     2037.21     1993.07    131.32 o
   5   9   4     2133.40     2141.41    107.21 o
   6   9   4      112.86       68.44     31.39 o
   7   9   4      178.51      249.68     41.06 o
   8   9   4     1203.74     1093.47     77.49 o
   9   9   4       88.95       24.78     47.46 o
  10   9   4      480.98      508.29     65.05 o
  -9  10   4     1303.91     1203.38    109.23 o
  -8  10   4       49.52       29.97     49.01 o
  -7  10   4     1007.72     1051.78     66.27 o
  -6  10   4       13.62       -4.99     34.90 o
  -5  10   4     1800.48     1675.95     84.49 o
  -4  10   4      103.12       69.24     33.01 o
  -3  10   4      808.13      859.26     58.62 o
  -2  10   4     1329.57     1405.35     77.79 o
  -1  10   4       44.97       90.51     28.54 o
   0  10   4      137.67      116.99     28.71 o
   1  10   4       82.36      100.75     28.40 o
   2  10   4     1364.04     1343.99     87.05 o
   3  10   4      874.94      967.67     67.83 o
   4  10   4       90.07       37.46     34.19 o
   5  10   4     1901.26     1785.02     98.59 o
   6  10   4        2.48      -22.79     33.65 o
   7  10   4      945.31      976.92     88.36 o
   8  10   4       41.10       64.62     48.48 o
   9  10   4     1199.77     1304.90    101.31 o
  -8  11   4      380.40      390.77     65.47 o
  -7  11   4      277.13      239.11     50.77 o
  -6  11   4     1718.41     1706.86     83.26 o
  -5  11   4      607.05      573.64     52.27 o
  -4  11   4      502.92      563.25     54.48 o
  -3  11   4      508.16      495.12     47.63 o
  -2  11   4      671.09      703.41     47.83 o
  -1  11   4      393.21      372.56     38.68 o
   0  11   4      199.30      215.78     33.59 o
   1  11   4      329.77      323.29     37.67 o
   2  11   4      776.15      827.71     49.28 o
   3  11   4      482.75      479.13     50.44 o
   4  11   4      563.58      459.66     50.75 o
   5  11   4      632.23      610.55     56.80 o
   6  11   4     1443.23     1484.93    110.84 o
   7  11   4      323.70      307.51     64.73 o
   8  11   4      433.00      474.60     77.36 o
  -7  12   4      408.85      402.62     55.19 o
  -6  12   4      265.85      275.57     50.43 o
  -5  12   4      647.81      662.76     58.78 o
  -4  12   4     1027.63     1041.64     67.77 o
  -3  12   4     1166.27     1094.00    124.08 o
  -2  12   4       17.97       16.68     33.94 o
  -1  12   4      834.65      919.49     55.11 o
   0  12   4      578.95      570.15     46.71 o
   1  12   4      870.73      857.85     54.37 o
   2  12   4       63.55       48.68     37.66 o
   3  12   4     1186.96     1133.69     66.67 o
   4  12   4     1047.78     1131.91     75.10 o
   5  12   4      702.62      690.64     79.86 o
   6  12   4      224.02      255.27     74.79 o
   7  12   4      466.71      364.42     60.48 o
  -5  13   4      114.15       62.19     47.37 o
  -4  13   4      137.80      120.33     46.23 o
  -3  13   4      545.10      508.80     56.50 o
  -2  13   4      364.37      363.24     47.36 o
  -1  13   4      790.45      881.12     57.57 o
   0  13   4      234.60      264.84     42.97 o
   1  13   4      712.48      769.45     56.38 o
   2  13   4      388.25      369.30     49.98 o
   3  13   4      504.05      426.30     62.12 o
   4  13   4      111.94      103.16     54.66 o
   5  13   4      140.69      121.27     53.83 o
  -2  14   4     1181.48     1215.13     79.79 o
  -1  14   4        6.31        9.93     42.25 o
   0  14   4        5.63       36.23     43.37 o
   1  14   4        2.68       -6.55     42.21 o
   2  14   4     1070.99     1103.33     90.35 o
   1   0   5      376.75      382.52     15.13 o
   2   0   5     3035.11     3097.73     66.18 o
   3   0   5       53.26       80.23      9.84 o
   4   0   5    15475.49    15100.67    333.72 o
   5   0   5     1694.89     1743.54     56.78 o
   6   0   5      193.17      228.67     22.58 o
   7   0   5     1622.83     1598.21     54.23 o
   8   0   5     5548.43     5480.46    138.08 o
   9   0   5      497.32      437.58     32.78 o
  10   0   5     1145.73     1126.07     83.66 o
  11   0   5      416.80      502.25     56.44 o
  12   0   5      330.33      260.59     52.75 o
  13   0   5      219.40      233.92     57.63 o
 -13   1   5        6.52      -12.15     49.28 o
 -12   1   5      393.92      481.22     60.65 o
 -11   1   5     2116.50     2118.03    103.71 o
 -10   1   5      208.12      254.04     52.41 o
  -9   1   5      221.82      291.44     35.39 o
  -8   1   5     2267.72     2294.53     71.70 o
  -7   1   5     6724.72     6905.88    168.90 o
  -6   1   5     1060.18     1068.94     44.36 o
  -5   1   5     2323.33     2211.51     76.12 o
  -4   1   5     3338.37     3213.47    107.95 o
  -3   1   5      618.76      618.21     19.83 o
  -2   1   5     1038.46     1131.20     28.76 o
  -1   1   5    14304.80    14168.32    330.55 o
   0   1   5     6877.20     6811.33    185.02 o
   1   1   5    13364.88    13450.06    367.35 o
   2   1   5      770.67      819.49     27.40 o
   3   1   5      518.51      505.53     19.93 o
   4   1   5     3772.24     3754.41     78.87 o
   5   1   5     2278.11     2220.59     53.44 o
   6   1   5     1023.38     1000.23     43.21 o
   7   1   5     6922.66     7087.02    184.27 o
   8   1   5     2395.93     2438.88     72.80 o
   9   1   5      322.03      305.36     29.80 o
  10   1   5      229.36      233.50     45.83 o
  11   1   5     1892.29     2090.71    101.18 o
  12   1   5      256.58      270.26     53.94 o
  13   1   5       13.14        6.34     48.76 o
 -13   2   5      113.99       74.17     53.78 o
 -12   2   5      511.76      542.93     63.33 o
 -11   2   5      411.98      442.48     53.76 o
 -10   2   5      117.27      118.44     40.35 o
  -9   2   5      587.25      625.85     42.93 o
  -8   2   5     4323.90     4409.71    117.51 o
  -7   2   5     4352.23     4367.03    110.87 o
  -6   2   5        9.42        8.96     16.31 o
  -5   2   5     2692.62     2632.14     73.74 o
  -4   2   5     4417.47     4401.23    111.86 o
  -3   2   5    19051.66    18746.32    519.45 o
  -2   2   5     1676.26     1742.60     71.49 o
  -1   2   5      705.41      774.03     27.33 o
   0   2   5     2357.67     2297.18     61.55 o
   1   2   5      704.25      745.38     26.80 o
   2   2   5     2025.88     2131.39     45.63 o
   3   2   5    19350.35    19442.91    457.47 o
   4   2   5     4022.71     4059.43     99.76 o
   5   2   5     2489.22     2411.87     59.94 o
   6   2   5        6.80       18.92     11.84 o
   7   2   5     4156.73     4150.32    120.18 o
   8   2   5     4564.57     4591.57    117.68 o
   9   2   5      570.20      543.40     40.86 o
  10   2   5      113.48      145.32     39.78 o
  11   2   5      427.41      530.87     57.07 o
  12   2   5      572.06      589.88     63.33 o
  13   2   5      153.41       62.97     52.65 o
 -13   3   5      253.66      253.79     58.70 o
 -12   3   5      967.58     1068.44     78.34 o
 -11   3   5      686.53      584.82     61.12 o
 -10   3   5      161.48      156.48     41.57 o
  -9   3   5      980.04      972.64     47.03 o
  -8   3   5     1401.41     1360.53     54.28 o
  -7   3   5      363.33      330.66     25.03 o
  -6   3   5     1200.35     1184.41     49.88 o
  -5   3   5      851.30      790.34     40.41 o
  -4   3   5    10329.74    10671.68    307.79 o
  -3   3   5     3313.52     3315.05    103.79 o
  -2   3   5      905.53     1027.42     38.07 o
  -1   3   5     4843.47     4945.32    104.10 o
   0   3   5    35568.77    35882.71    772.45 o
   1   3   5     4084.01     4146.41    103.39 o
   2   3   5     1078.23     1226.26     33.20 o
   3   3   5     3539.78     3559.10     82.93 o
   4   3   5    11014.96    11399.65    270.70 o
   5   3   5      739.87      762.50     27.68 o
   6   3   5     1330.84     1328.65     51.05 o
   7   3   5      494.74      503.87     36.10 o
   8   3   5     1410.59     1520.75     61.43 o
   9   3   5     1066.72     1046.26     53.12 o
  10   3   5      184.51      245.47     43.86 o
  11   3   5      736.09      682.67    106.31 o
  12   3   5      902.00      991.90    103.75 o
  13   3   5      264.54      174.51     55.98 o
 -12   4   5      419.48      426.69     51.97 o
 -11   4   5      419.75      474.45     49.66 o
 -10   4   5      336.19      334.95     41.74 o
  -9   4   5      104.81      122.99     25.55 o
  -8   4   5     1755.54     1743.67     57.05 o
  -7   4   5     1682.32     1607.56     62.58 o
  -6   4   5     2491.60     2546.44     82.13 o
  -5   4   5      622.43      679.91     36.50 o
  -4   4   5     1425.00     1315.73     49.60 o
  -3   4   5    10438.78    10381.19    241.86 o
  -2   4   5     4585.95     4605.38    107.84 o
  -1   4   5     3988.26     4032.49     96.40 o
   0   4   5     6449.13     6701.55    150.47 o
   1   4   5     3372.51     3520.89     80.74 o
   2   4   5     4529.15     4530.88    115.52 o
   3   4   5    11242.62    11197.89    261.84 o
   4   4   5     1616.46     1497.53     46.49 o
   5   4   5      633.51      688.78     31.60 o
   6   4   5     2667.21     2694.46     71.01 o
   7   4   5     1728.20     1707.98     61.07 o
   8   4   5     1829.21     1896.11     69.76 o
   9   4   5      127.72      180.57     38.18 o
  10   4   5      335.09      278.29     45.69 o
  11   4   5      434.97      485.74     56.11 o
  12   4   5      348.09      330.50     57.23 o
 -12   5   5       15.43      -11.61     49.98 o
 -11   5   5      682.22      812.51     64.37 o
 -10   5   5      370.34      430.16     53.84 o
  -9   5   5      362.84      427.44     35.78 o
  -8   5   5      472.34      469.23     38.29 o
  -7   5   5     2623.65     2636.36     82.22 o
  -6   5   5      692.94      628.04     47.70 o
  -5   5   5     3108.26     3047.02     83.91 o
  -4   5   5     2494.33     2515.59     61.66 o
  -3   5   5     2675.37     2744.08     72.88 o
  -2   5   5     4382.82     4325.64     94.80 o
  -1   5   5    11387.96    11240.99    268.92 o
   0   5   5     1752.15     1797.65     47.87 o
   1   5   5    10965.30    10951.02    245.92 o
   2   5   5     4338.58     4229.27    123.17 o
   3   5   5     2733.32     2822.00     76.68 o
   4   5   5     2141.19     2162.33     76.52 o
   5   5   5     3324.40     3256.37     98.23 o
   6   5   5      844.52      876.64     45.69 o
   7   5   5     2271.39     2197.29     77.16 o
   8   5   5      402.86      417.71     36.10 o
   9   5   5      375.10      379.71     50.57 o
  10   5   5      366.97      425.23     50.57 o
  11   5   5      766.35      835.38     97.98 o
  12   5   5       73.08       36.34     48.18 o
 -12   6   5      352.71      286.34     65.16 o
 -11   6   5      597.94      475.98     65.71 o
 -10   6   5      586.16      582.09     63.21 o
  -9   6   5      450.60      454.32     46.96 o
  -8   6   5     2637.59     2659.56     92.93 o
  -7   6   5     3496.82     3405.55     96.43 o
  -6   6   5      423.20      444.91     30.72 o
  -5   6   5     3873.54     3797.63     93.58 o
  -4   6   5     5673.44     5472.02    122.98 o
  -3   6   5      448.78      449.44     22.51 o
  -2   6   5      642.86      598.52     23.95 o
  -1   6   5     3223.34     3039.95     87.23 o
   0   6   5        6.16        4.10     11.32 o
   1   6   5     3294.93     3307.74     79.29 o
   2   6   5      575.09      620.17     28.49 o
   3   6   5      360.31      396.89     25.21 o
   4   6   5     5583.24     5534.49    142.24 o
   5   6   5     3990.84     4144.42    120.82 o
   6   6   5      350.69      323.22     43.60 o
   7   6   5     3416.98     3497.95    113.79 o
   8   6   5     2605.79     2717.47     81.93 o
   9   6   5      539.79      531.72     61.50 o
  10   6   5      505.25      405.60     63.49 o
  11   6   5      569.39      515.54     71.06 o
  12   6   5      404.88      423.93     74.82 o
 -11   7   5      805.46      672.97     64.53 o
 -10   7   5      434.98      528.23     84.69 o
  -9   7   5      935.83      982.12     58.76 o
  -8   7   5      713.73      683.70     48.11 o
  -7   7   5     2645.08     2620.67     96.65 o
  -6   7   5      494.99      482.62     39.24 o
  -5   7   5     1105.71     1153.10     47.75 o
  -4   7   5     1618.30     1609.61     53.92 o
  -3   7   5      138.57      139.35     21.27 o
  -2   7   5     4794.33     4751.70    113.65 o
  -1   7   5     2399.73     2508.34     72.55 o
   0   7   5     4872.21     4792.59    126.19 o
   1   7   5     2294.89     2277.00     80.21 o
   2   7   5     4626.00     4569.90    121.70 o
   3   7   5      201.04      209.18     21.71 o
   4   7   5     1557.89     1614.77     56.12 o
   5   7   5     1216.27     1223.32     57.76 o
   6   7   5      644.60      673.11     51.51 o
   7   7   5     2124.32     2012.22     87.21 o
   8   7   5      848.92      936.93     66.81 o
   9   7   5     1135.86     1100.06     76.76 o
  10   7   5      438.34      655.89     87.50 o
  11   7   5      608.74      495.47     71.47 o
 -10   8   5      981.86     1083.25     85.82 o
  -9   8   5      587.67      491.04     71.65 o
  -8   8   5      368.39      322.69     46.42 o
  -7   8   5     1930.42     1998.02     78.57 o
  -6   8   5      755.84      845.14     44.14 o
  -5   8   5     1012.20      917.49     52.27 o
  -4   8   5     1629.33     1590.39     61.30 o
  -3   8   5     2516.72     2445.94     79.21 o
  -2   8   5      489.99      482.93     30.02 o
  -1   8   5     1021.89     1027.85     45.65 o
   0   8   5      925.88      874.46     40.93 o
   1   8   5     1176.23     1164.57     65.08 o
   2   8   5      632.18      663.39     53.63 o
   3   8   5     2624.19     2600.50     94.21 o
   4   8   5     1541.09     1638.05     65.32 o
   5   8   5      862.79      959.94     45.23 o
   6   8   5      762.44      820.82     43.94 o
   7   8   5     1929.31     2079.17     85.50 o
   8   8   5      386.91      455.10     47.00 o
   9   8   5      586.33      563.25     54.16 o
  10   8   5     1143.90     1344.84     92.86 o
 -10   9   5      287.55      253.53     75.47 o
  -9   9   5     1791.60     1851.26    129.30 o
  -8   9   5      133.76      162.12     61.75 o
  -7   9   5      122.80       79.15     43.73 o
  -6   9   5      679.31      678.57     52.20 o
  -5   9   5      101.60      102.64     35.37 o
  -4   9   5      441.59      427.04     42.06 o
  -3   9   5     1912.81     1882.08     68.65 o
  -2   9   5      205.05      201.12     25.81 o
  -1   9   5      556.04      576.27     38.11 o
   0   9   5     6164.13     6166.81    209.73 o
   1   9   5      786.10      825.37     41.59 o
   2   9   5      299.77      307.54     30.55 o
   3   9   5     1823.93     1895.67     72.81 o
   4   9   5      496.02      566.04     41.70 o
   5   9   5      135.16      156.72     43.97 o
   6   9   5      716.34      727.93     56.50 o
   7   9   5      179.07      224.00     47.85 o
   8   9   5      176.18      181.95     48.47 o
   9   9   5     1427.22     1543.26     97.59 o
  10   9   5      250.60      273.26     59.31 o
  -9  10   5      193.39      155.18     68.56 o
  -8  10   5        0.54       65.14     51.60 o
  -7  10   5       29.07       30.86     40.79 o
  -6  10   5     2163.74     2068.78    144.29 o
  -5  10   5      458.59      470.89     48.00 o
  -4  10   5     1077.10      948.50     59.00 o
  -3  10   5      790.83      841.40     57.68 o
  -2  10   5     1646.93     1670.96     65.82 o
  -1  10   5      958.46      959.26     49.59 o
   0  10   5     2193.06     2092.38     72.92 o
   1  10   5      945.29      937.08     50.08 o
   2  10   5     1378.09     1477.76     62.19 o
   3  10   5      804.30      814.39     50.93 o
   4  10   5      943.51      924.96     54.45 o
   5  10   5      555.40      477.01     51.25 o
   6  10   5     2250.50     2248.12    101.85 o
   7  10   5       24.50       24.81     43.03 o
   8  10   5        6.73      -37.50     45.84 o
   9  10   5      190.88      168.08     55.85 o
  -8  11   5      263.87      265.36     59.82 o
  -7  11   5        4.00      -28.04     40.18 o
  -6  11   5      211.94      129.98     43.40 o
  -5  11   5      239.15      224.21     44.53 o
  -4  11   5       35.82       33.02     37.91 o
  -3  11   5     1081.19      977.94     71.52 o
  -2  11   5     1821.58     1873.10     75.53 o
  -1  11   5     1541.94     1600.21     77.89 o
   0  11   5        6.55       44.23     30.31 o
   1  11   5     1703.67     1766.88     70.26 o
   2  11   5     1824.49     1946.58     81.44 o
   3  11   5     1060.56     1092.81     61.03 o
   4  11   5       20.67       51.60     41.84 o
   5  11   5      299.19      296.16     49.50 o
   6  11   5      213.69      168.65     47.66 o
   7  11   5        6.91       12.29     56.26 o
   8  11   5      344.70      385.96     74.45 o
  -7  12   5      490.47      445.06     56.70 o
  -6  12   5       25.11       -2.32     45.01 o
  -5  12   5     1496.75     1438.94     81.34 o
  -4  12   5      274.91      238.45     45.70 o
  -3  12   5       18.19      -40.57     37.34 o
  -2  12   5      764.69      740.64     59.60 o
  -1  12   5     1379.33     1409.81     68.03 o
   0  12   5      416.90      498.93     45.39 o
   1  12   5     1419.43     1382.19     66.40 o
   2  12   5      836.97      819.25     57.73 o
   3  12   5       36.92       67.95     45.55 o
   4  12   5      241.12      245.92     50.96 o
   5  12   5     1675.88     1649.31     94.94 o
   6  12   5       25.81       31.14     49.47 o
   7  12   5      552.58      571.80     81.60 o
  -5  13   5      162.82      200.72     58.34 o
  -4  13   5      224.88      192.65     49.20 o
  -3  13   5      100.49      113.42     47.37 o
  -2  13   5     2234.69     2269.06    104.03 o
  -1  13   5      293.82      269.48     46.50 o
   0  13   5      617.13      566.34     50.08 o
   1  13   5      237.45      243.45     49.64 o
   2  13   5     2157.17     2347.95    119.41 o
   3  13   5      127.85       84.03     53.89 o
   4  13   5      211.39      181.33     55.81 o
   5  13   5      163.85      178.65     56.67 o
  -1  14   5      287.45      372.93     57.93 o
   0  14   5       20.88       50.07     58.27 o
   1  14   5      183.69      263.90     56.42 o
   0   0   6    12335.97    12747.49    392.50 o
   1   0   6     9921.08     9804.46    235.60 o
   2   0   6      600.98      556.39     17.76 o
   3   0   6     3616.32     3768.15     87.87 o
   4   0   6     1624.68     1659.29     45.92 o
   5   0   6     3982.28     3510.11     85.88 o
   6   0   6      407.79      431.47     33.70 o
   7   0   6      181.12      200.48     25.66 o
   8   0   6       88.47      116.07     23.66 o
   9   0   6      416.29      407.49     33.50 o
  10   0   6     1250.25     1426.35     80.56 o
  11   0   6     1553.27     1483.33     85.65 o
  12   0   6      422.68      460.20     59.26 o
  13   0   6      827.47      802.87     74.27 o
 -13   1   6      139.41       51.72     52.37 o
 -12   1   6      499.64      474.44     59.36 o
 -11   1   6       93.48       96.67     43.34 o
 -10   1   6      556.20      552.87     64.54 o
  -9   1   6     1214.74     1132.35     49.03 o
  -8   1   6      736.24      751.17     40.21 o
  -7   1   6     2148.90     2235.52     78.36 o
  -6   1   6     2283.73     2332.13     84.97 o
  -5   1   6     1690.93     1660.93     58.01 o
  -4   1   6     5189.86     5269.41    111.89 o
  -3   1   6     4485.58     4339.77     91.64 o
  -2   1   6    13785.68    13781.83    308.64 o
  -1   1   6      377.87      432.50     27.17 o
   0   1   6     3241.83     3276.19     84.42 o
   1   1   6      528.45      607.64     22.27 o
   2   1   6    14119.32    14321.69    307.94 o
   3   1   6     4237.75     4065.16     97.29 o
   4   1   6     5006.81     5119.23    111.29 o
   5   1   6     1993.06     1997.06     51.34 o
   6   1   6     2420.49     2516.75     85.15 o
   7   1   6     1801.60     1756.51     66.94 o
   8   1   6      956.69      977.21     43.40 o
   9   1   6      928.99      914.82     46.60 o
  10   1   6      522.04      494.69     51.69 o
  11   1   6      112.67       42.68     42.60 o
  12   1   6      495.33      568.08     61.95 o
  13   1   6      129.69       42.05     50.35 o
 -12   2   6      474.04      492.94     63.41 o
 -11   2   6      722.25      790.20     66.04 o
 -10   2   6     1103.94     1084.56     71.85 o
  -9   2   6       19.22       38.20     24.93 o
  -8   2   6     2152.85     2192.44     77.92 o
  -7   2   6      422.63      470.10     32.85 o
  -6   2   6     6326.71     6323.99    160.35 o
  -5   2   6      975.79      968.67     41.00 o
  -4   2   6      835.09      896.15     38.75 o
  -3   2   6     2400.73     2465.38     63.71 o
  -2   2   6      775.55      722.92     32.55 o
  -1   2   6     4969.65     4851.51    121.15 o
   0   2   6     1372.18     1507.29     45.03 o
   1   2   6     4874.18     4816.37    121.15 o
   2   2   6      981.94      876.26     35.12 o
   3   2   6     2485.12     2492.55     68.12 o
   4   2   6     1081.46     1146.89     33.62 o
   5   2   6     1060.44     1063.32     32.34 o
   6   2   6     5888.60     5823.16    157.53 o
   7   2   6      290.52      295.14     32.38 o
   8   2   6     2299.13     2276.54     77.43 o
   9   2   6        1.31        3.31     23.84 o
  10   2   6     1410.72     1411.79     84.24 o
  11   2   6      708.17      793.65     65.29 o
  12   2   6      570.12      705.66     67.00 o
 -12   3   6      155.31      140.37     48.21 o
 -11   3   6      503.07      499.45     66.54 o
 -10   3   6       85.43       47.36     36.89 o
  -9   3   6     3209.83     3346.72     92.43 o
  -8   3   6      893.41      940.08     42.99 o
  -7   3   6     2928.34     2963.72     82.91 o
  -6   3   6     1886.71     1913.77     62.23 o
  -5   3   6     3218.82     3115.94    100.46 o
  -4   3   6     4181.81     4031.45    113.44 o
  -3   3   6     6227.30     6214.41    172.85 o
  -2   3   6     2346.40     2659.19     69.39 o
  -1   3   6      737.17      802.69     31.53 o
   0   3   6     7646.18     8249.79    183.79 o
   1   3   6      999.47     1064.19     29.00 o
   2   3   6     1890.62     2277.42     59.46 o
   3   3   6     5895.81     5887.27    136.87 o
   4   3   6     3479.07     3463.86     88.21 o
   5   3   6     3209.90     3122.66     86.40 o
   6   3   6     1760.73     1713.93     53.32 o
   7   3   6     2978.62     2945.75    103.40 o
   8   3   6      836.55      827.22     51.50 o
   9   3   6     2756.78     2900.56    101.09 o
  10   3   6       94.40        8.75     37.64 o
  11   3   6      567.88      542.65     57.81 o
  12   3   6      105.04       71.12     47.81 o
 -12   4   6      236.69      280.63     53.55 o
 -11   4   6      380.91      447.64     53.44 o
 -10   4   6     3109.36     3152.72    120.11 o
  -9   4   6      391.86      378.01     33.48 o
  -8   4   6     1027.94     1119.20     50.22 o
  -7   4   6      196.30      180.83     24.54 o
  -6   4   6     7359.98     7031.78    184.48 o
  -5   4   6     1763.27     1794.22     66.10 o
  -4   4   6      239.62      230.78     23.92 o
  -3   4   6     1349.99     1373.22     54.63 o
  -2   4   6     5317.99     5413.92    188.76 o
  -1   4   6      448.80      453.20     40.64 o
   0   4   6     6551.48     6608.95    137.86 o
   1   4   6      145.35      159.77     12.87 o
   2   4   6     5788.21     5939.42    143.98 o
   3   4   6     1091.40     1073.14     39.63 o
   4   4   6      345.34      326.89     21.16 o
   5   4   6     1668.89     1654.00     54.72 o
   6   4   6     7195.69     6946.11    198.62 o
   7   4   6       80.85       95.69     28.04 o
   8   4   6     1460.12     1654.05     68.33 o
   9   4   6      300.63      245.79     34.45 o
  10   4   6     3129.89     3075.19    138.84 o
  11   4   6      358.13      422.83     54.85 o
  12   4   6      235.12      204.18     53.36 o
 -12   5   6       37.86      -13.52     53.16 o
 -11   5   6      726.06      780.10     64.59 o
 -10   5   6      162.25      185.05     43.65 o
  -9   5   6     1553.90     1540.55     62.11 o
  -8   5   6      611.62      646.25     43.12 o
  -7   5   6     5233.98     5004.46    139.16 o
  -6   5   6      514.32      476.13     32.12 o
  -5   5   6     3236.40     3152.38     86.50 o
  -4   5   6       54.59       98.82     21.61 o
  -3   5   6     4547.56     4444.59    110.27 o
  -2   5   6     4109.38     4128.94    114.50 o
  -1   5   6      695.62      701.40     42.36 o
   0   5   6      332.73      350.57     18.35 o
   1   5   6      618.20      624.83     25.22 o
   2   5   6     3549.16     3592.53     98.66 o
   3   5   6     4750.15     4649.29    118.33 o
   4   5   6       61.41       78.18     17.61 o
   5   5   6     3452.85     3328.17     96.43 o
   6   5   6      661.22      672.13     34.13 o
   7   5   6     4806.73     4765.69    173.48 o
   8   5   6      496.89      463.48     50.98 o
   9   5   6     1674.15     1672.73     86.80 o
  10   5   6      115.09      120.12     42.43 o
  11   5   6      713.76      715.40     63.21 o
  12   5   6       54.90       76.96     60.77 o
 -11   6   6      329.43      430.39     62.19 o
 -10   6   6     1298.54     1267.57    109.58 o
  -9   6   6      162.57      168.46     39.21 o
  -8   6   6      723.05      734.28     51.60 o
  -7   6   6      236.35      181.77     30.87 o
  -6   6   6      843.28      845.32     46.94 o
  -5   6   6     1309.80     1285.46     49.75 o
  -4   6   6     2721.64     2675.49     68.17 o
  -3   6   6     2654.96     2638.13     72.13 o
  -2   6   6     2102.19     2150.12     60.32 o
  -1   6   6     2712.54     2673.42     67.98 o
   0   6   6     2357.90     2352.97     61.82 o
   1   6   6     2689.74     2664.41     68.41 o
   2   6   6     2140.84     2209.53     63.84 o
   3   6   6     2658.95     2616.95     74.72 o
   4   6   6     2753.46     2655.11     77.46 o
   5   6   6     1450.40     1490.07     56.86 o
   6   6   6     1006.32     1004.90     48.44 o
   7   6   6      294.72      266.64     50.85 o
   8   6   6      738.87      668.01     70.19 o
   9   6   6      221.46      279.15     66.53 o
  10   6   6     1346.67     1617.03    100.35 o
  11   6   6      317.99      310.99     67.14 o
 -11   7   6      823.82      835.53     70.34 o
 -10   7   6      643.50      580.93     59.62 o
  -9   7   6        9.73      -16.09     34.26 o
  -8   7   6      375.99      346.10     39.59 o
  -7   7   6       82.88       62.78     23.58 o
  -6   7   6     1165.79     1124.93     55.20 o
  -5   7   6      306.00      282.05     27.91 o
  -4   7   6     4192.80     3924.51    124.86 o
  -3   7   6      418.80      405.63     28.05 o
  -2   7   6     2714.61     2688.65     72.78 o
  -1   7   6     1766.93     1781.28     59.57 o
   0   7   6     3893.31     3886.76    105.77 o
   1   7   6     1661.79     1685.33     56.58 o
   2   7   6     2585.45     2686.27     86.87 o
   3   7   6      394.69      455.09     27.75 o
   4   7   6     3812.93     3702.87    104.48 o
   5   7   6      173.54      179.15     25.29 o
   6   7   6     1011.74     1158.80     56.53 o
   7   7   6      123.62      143.25     37.82 o
   8   7   6      290.55      402.54     52.26 o
   9   7   6        7.50       22.74     47.72 o
  10   7   6      696.34      778.68     93.66 o
  11   7   6      807.47      971.09    108.66 o
 -10   8   6      613.89      634.59    110.51 o
  -9   8   6      642.42      746.91     54.07 o
  -8   8   6      368.22      309.72     37.88 o
  -7   8   6      278.44      301.50     38.80 o
  -6   8   6      615.67      659.39     46.04 o
  -5   8   6      490.57      488.43     38.40 o
  -4   8   6      318.89      300.68     31.64 o
  -3   8   6     2329.57     2321.94     78.14 o
  -2   8   6     2003.69     1891.63     67.05 o
  -1   8   6     7700.15     7678.54    190.84 o
   0   8   6     1684.42     1676.49     58.55 o
   1   8   6     7263.78     7218.87    189.42 o
   2   8   6     2247.59     2284.81     85.63 o
   3   8   6     2170.30     2149.13     78.02 o
   4   8   6      331.99      345.57     32.28 o
   5   8   6      395.38      462.50     44.65 o
   6   8   6      425.04      424.61     49.74 o
   7   8   6      294.20      315.18     46.49 o
   8   8   6      302.78      333.13     44.49 o
   9   8   6      604.64      655.41     58.20 o
  10   8   6      530.90      561.40     70.95 o
 -10   9   6       29.49       65.61     66.47 o
  -9   9   6      277.01      184.32     53.27 o
  -8   9   6       52.98       63.19     49.33 o
  -7   9   6      610.15      576.91     62.39 o
  -6   9   6       87.48      155.99     38.54 o
  -5   9   6     3085.41     3023.18    126.20 o
  -4   9   6     1791.95     1787.72     78.90 o
  -3   9   6     1316.94     1273.52     56.37 o
  -2   9   6      421.48      380.99     45.21 o
  -1   9   6      320.44      306.21     30.90 o
   0   9   6     4941.24     5105.81    154.04 o
   1   9   6      255.64      252.82     29.24 o
   2   9   6      335.80      351.87     34.12 o
   3   9   6     1292.00     1299.41     59.68 o
   4   9   6     1864.05     1659.55     88.49 o
   5   9   6     3058.36     3075.52    120.29 o
   6   9   6      186.88      199.09     40.76 o
   7   9   6      666.49      679.95     74.03 o
   8   9   6       67.45       61.05     44.75 o
   9   9   6      184.23      186.61     53.54 o
  10   9   6       31.94       55.44     54.05 o
  -9  10   6      127.27      120.01     70.36 o
  -8  10   6      577.45      586.64     83.40 o
  -7  10   6      282.56      275.93     58.40 o
  -6  10   6      461.65      490.90     49.71 o
  -5  10   6      168.45      151.04     40.81 o
  -4  10   6     1859.17     1712.48     81.59 o
  -3  10   6     1189.99     1160.04    111.66 o
  -2  10   6     1490.29     1585.74     64.81 o
  -1  10   6      226.83      246.55     32.65 o
   0  10   6     2006.56     1926.49     69.84 o
   1  10   6      260.02      297.20     44.28 o
   2  10   6     1506.70     1550.86     69.82 o
   3  10   6     1067.32     1162.10     94.16 o
   4  10   6     2147.68     2021.55     91.44 o
   5  10   6      186.51      175.14     42.30 o
   6  10   6      284.10      301.75     49.08 o
   7  10   6      327.77      352.51     60.48 o
   8  10   6      535.36      562.31     66.72 o
   9  10   6      127.14       88.65     55.40 o
  -8  11   6       36.05       38.45     55.65 o
  -7  11   6     1062.15     1067.71    127.15 o
  -6  11   6      236.22      234.00     46.31 o
  -5  11   6      643.81      582.58     55.89 o
  -4  11   6      387.58      316.51     46.35 o
  -3  11   6      417.41      420.31     47.54 o
  -2  11   6      536.51      584.09     51.93 o
  -1  11   6      264.19      280.61     36.30 o
   0  11   6      183.86      180.16     33.85 o
   1  11   6      277.65      276.28     35.50 o
   2  11   6      560.49      612.01     58.56 o
   3  11   6      420.29      467.40     54.43 o
   4  11   6      388.68      414.83     52.65 o
   5  11   6      766.86      740.17     63.57 o
   6  11   6      201.05      237.77     49.92 o
   7  11   6     1109.14     1280.48    101.74 o
   8  11   6       23.39       54.27     63.75 o
  -6  12   6      138.05      165.63     49.14 o
  -5  12   6      118.94      105.94     45.37 o
  -4  12   6      982.53      957.90     78.32 o
  -3  12   6      621.88      716.18     59.88 o
  -2  12   6      295.71      243.25     45.67 o
  -1  12   6     1541.52     1569.89    114.05 o
   0  12   6      398.21      475.16     51.50 o
   1  12   6     1539.61     1537.81     94.74 o
   2  12   6      253.39      163.28     49.44 o
   3  12   6      560.92      768.97     67.91 o
   4  12   6      922.46     1016.92     79.01 o
   5  12   6      105.93       99.23     49.01 o
   6  12   6      188.58      244.19     56.12 o
  -4  13   6      785.75      865.17     72.25 o
  -3  13   6      160.86      135.92     48.52 o
  -2  13   6      465.31      527.42     57.31 o
  -1  13   6      355.27      339.44    138.05 o
   0  13   6      221.96      256.73     61.74 o
   1  13   6      355.82      346.55     53.37 o
   2  13   6      478.28      408.06     62.77 o
   3  13   6      168.71      109.60     54.32 o
   4  13   6      989.75     1071.38     82.52 o
   1   0   7     5879.99     5797.13    159.61 o
   2   0   7      484.22      465.99     17.07 o
   3   0   7     8993.56     8869.99    182.10 o
   4   0   7        0.03        7.32      9.92 o
   5   0   7      792.00      772.52     26.87 o
   6   0   7     2856.42     2797.34     96.93 o
   7   0   7      325.05      356.49     35.47 o
   8   0   7     1977.13     1884.19     88.11 o
   9   0   7     7049.58     7320.74    199.80 o
  10   0   7       91.59      102.15     59.08 o
  11   0   7      148.50       89.11     52.64 o
  12   0   7      649.40      770.68     80.98 o
 -12   1   7      536.63      608.15     84.18 o
 -11   1   7      162.60      234.82     57.45 o
 -10   1   7     2025.19     1882.58    111.64 o
  -9   1   7     1123.20     1221.62     59.21 o
  -8   1   7      112.61      132.43     27.70 o
  -7   1   7     1117.15     1103.44     54.92 o
  -6   1   7     7397.05     7101.07    183.96 o
  -5   1   7     2273.07     2138.34     70.18 o
  -4   1   7     1172.53     1236.80     35.08 o
  -3   1   7     3638.43     3611.42     84.10 o
  -2   1   7     8321.99     8191.82    197.06 o
  -1   1   7     2399.83     2388.56     58.72 o
   0   1   7      117.10      144.30     14.12 o
   1   1   7     2220.66     2239.05     63.10 o
   2   1   7     7803.91     7814.61    178.81 o
   3   1   7     3458.65     3438.53     76.52 o
   4   1   7     1148.44     1180.89     36.36 o
   5   1   7     2584.02     2486.14     62.85 o
   6   1   7     7197.36     7026.24    208.55 o
   7   1   7      989.74      914.53     52.73 o
   8   1   7       82.45      100.06     29.42 o
   9   1   7     1173.41     1246.19     59.59 o
  10   1   7     2050.87     2090.36    112.40 o
  11   1   7      128.69      158.41    103.52 o
  12   1   7      425.47      444.23     70.84 o
 -12   2   7       91.48      -26.88     53.75 o
 -11   2   7      241.61      166.35     55.89 o
 -10   2   7      328.22      370.17     60.50 o
  -9   2   7     1853.79     1938.13     66.41 o
  -8   2   7      837.05      882.97     41.55 o
  -7   2   7      662.14      625.08     38.36 o
  -6   2   7     1548.42     1460.69     54.34 o
  -5   2   7     1996.54     1922.14     61.29 o
  -4   2   7      123.54      125.97     15.53 o
  -3   2   7     4056.27     4130.47     98.46 o
  -2   2   7     8241.07     7870.60    174.00 o
  -1   2   7     3194.47     3334.03     81.32 o
   0   2   7       88.43      103.35     15.37 o
   1   2   7     3317.18     3389.85     88.25 o
   2   2   7     7745.37     7418.53    188.90 o
   3   2   7     4050.08     4165.31     98.03 o
   4   2   7      130.97      131.13     14.45 o
   5   2   7     1931.96     1853.75     51.58 o
   6   2   7     1466.25     1431.66     65.10 o
   7   2   7      947.35     1013.37     52.06 o
   8   2   7      729.10      677.26     49.66 o
   9   2   7     1685.67     1766.65     84.50 o
  10   2   7      404.65      492.33     75.92 o
  11   2   7      245.43      302.01     61.39 o
  12   2   7       86.17       95.64     59.49 o
 -12   3   7       36.26       62.96     65.00 o
 -11   3   7      257.86      297.03     49.43 o
 -10   3   7      991.31     1103.39     67.64 o
  -9   3   7      346.99      391.36     34.02 o
  -8   3   7     1219.75     1246.82     51.86 o
  -7   3   7     1962.87     1995.57     66.01 o
  -6   3   7      171.57      170.60     24.10 o
  -5   3   7     5030.02     4747.28    129.20 o
  -4   3   7     1243.88     1178.37     48.75 o
  -3   3   7      291.97      331.69     25.96 o
  -2   3   7    12575.13    12609.21    345.38 o
  -1   3   7     9687.67     9688.86    240.13 o
   0   3   7     1165.83     1321.26     38.54 o
   1   3   7     9978.05     9988.78    240.88 o
   2   3   7    12731.80    12858.40    309.51 o
   3   3   7      256.56      291.73     22.85 o
   4   3   7     1071.76     1073.62     36.19 o
   5   3   7     4922.53     4859.91    126.00 o
   6   3   7      187.61      202.36     21.25 o
   7   3   7     2240.46     2256.16     85.10 o
   8   3   7     1270.36     1312.29     66.54 o
   9   3   7      373.08      297.36     41.57 o
  10   3   7      964.36      912.33     81.39 o
  11   3   7      234.72      298.32     63.26 o
  12   3   7       41.94      119.07     60.05 o
 -12   4   7      119.51      165.56     50.63 o
 -11   4   7      495.96      542.36     56.36 o
 -10   4   7      708.48      811.55     60.87 o
  -9   4   7      833.54      841.88     45.40 o
  -8   4   7      432.50      443.13     34.09 o
  -7   4   7     1277.26     1272.13     61.20 o
  -6   4   7     2126.30     2070.29     80.24 o
  -5   4   7     1687.09     1554.91     67.08 o
  -4   4   7     2200.02     2118.41     70.43 o
  -3   4   7     2619.68     2717.58     92.77 o
  -2   4   7    13287.76    13332.80    404.43 o
  -1   4   7     6827.80     6728.63    160.23 o
   0   4   7       18.67        7.46      9.41 o
   1   4   7     6159.12     6117.34    144.28 o
   2   4   7    12756.20    12601.48    310.54 o
   3   4   7     2995.53     2976.99     78.36 o
   4   4   7     2347.89     2324.33     65.18 o
   5   4   7     1822.54     1904.71     57.18 o
   6   4   7     2204.48     2198.59     75.30 o
   7   4   7     1396.64     1316.59     69.03 o
   8   4   7      494.41      521.34     51.97 o
   9   4   7      702.47      738.16     56.45 o
  10   4   7      805.44      794.23     76.84 o
  11   4   7      466.21      479.05     86.67 o
  12   4   7      148.47      173.75     63.98 o
 -11   5   7      198.93      289.66     56.73 o
 -10   5   7      600.50      581.40     55.49 o
  -9   5   7      366.96      472.18     37.46 o
  -8   5   7       52.80       55.35     26.07 o
  -7   5   7     1052.28     1183.27     54.26 o
  -6   5   7     5910.01     5858.98    143.65 o
  -5   5   7      574.13      611.01     39.33 o
  -4   5   7     1578.41     1528.14     56.90 o
  -3   5   7     3138.30     3185.71    103.23 o
  -2   5   7     3727.68     3649.08    113.38 o
  -1   5   7     1540.64     1542.95     48.86 o
   0   5   7     1176.08     1148.26     35.82 o
   1   5   7     1589.72     1558.91     44.39 o
   2   5   7     3931.74     3811.43     90.39 o
   3   5   7     3309.33     3225.80     87.41 o
   4   5   7     1436.84     1470.85     50.54 o
   5   5   7      827.92      918.90     43.14 o
   6   5   7     5592.32     5596.94    168.67 o
   7   5   7      910.07      929.61     61.79 o
   8   5   7       27.22       12.60     34.00 o
   9   5   7      231.92      356.01     69.90 o
  10   5   7      640.16      596.33     71.39 o
  11   5   7      110.51      191.64     61.73 o
 -11   6   7      383.81      341.59     61.27 o
 -10   6   7      441.58      477.28     61.39 o
  -9   6   7     1390.59     1389.02     62.29 o
  -8   6   7       66.39       27.75     31.24 o
  -7   6   7      404.54      410.61     38.55 o
  -6   6   7      722.07      727.64     49.24 o
  -5   6   7      293.45      267.16     30.47 o
  -4   6   7     2020.27     1978.28     66.93 o
  -3   6   7     3353.16     3382.78     99.96 o
  -2   6   7      389.06      369.90     26.82 o
  -1   6   7     2542.82     2574.82     70.11 o
   0   6   7     3962.99     3902.30     94.61 o
   1   6   7     2951.11     2997.36     72.01 o
   2   6   7      590.01      635.16     28.06 o
   3   6   7     3741.20     3793.53    108.79 o
   4   6   7     1873.40     1850.47     69.40 o
   5   6   7      367.37      418.66     53.61 o
   6   6   7      589.74      604.09     46.81 o
   7   6   7      324.95      355.69     58.80 o
   8   6   7       88.82       33.44     45.92 o
   9   6   7     1496.06     1697.54    110.18 o
  10   6   7      399.22      555.13     83.70 o
  11   6   7      364.40      360.21     82.09 o
 -11   7   7       91.52      111.17     49.56 o
 -10   7   7      668.19      608.94     89.42 o
  -9   7   7     1480.96     1322.36     68.61 o
  -8   7   7      721.16      786.95     52.22 o
  -7   7   7      620.01      624.51     52.52 o
  -6   7   7     2653.15     2636.78     89.36 o
  -5   7   7     3075.76     2974.61    100.03 o
  -4   7   7      371.05      415.82     29.82 o
  -3   7   7     1967.54     2025.64     68.96 o
  -2   7   7      658.59      635.33     31.02 o
  -1   7   7      720.89      685.69     35.53 o
   0   7   7      243.06      240.56     23.07 o
   1   7   7      756.61      815.17     41.53 o
   2   7   7      496.31      520.99     32.90 o
   3   7   7     2221.75     2150.38     88.70 o
   4   7   7      379.22      403.37     33.48 o
   5   7   7     3667.82     3661.22    109.41 o
   6   7   7     2433.95     2397.27     89.59 o
   7   7   7      944.29     1061.49     79.34 o
   8   7   7      689.89      801.22     78.47 o
   9   7   7     1440.56     1462.76    106.99 o
  10   7   7      718.94      627.28     88.95 o
  11   7   7      126.64      206.06     78.96 o
 -10   8   7      252.84      301.75     59.94 o
  -9   8   7      384.48      379.45     45.96 o
  -8   8   7     1309.84     1382.84     68.52 o
  -7   8   7     1874.80     2021.66     80.43 o
  -6   8   7      280.32      268.47     41.42 o
  -5   8   7     1199.59     1287.15     68.52 o
  -4   8   7     1184.38     1100.92     59.56 o
  -3   8   7      490.41      560.15     37.86 o
  -2   8   7     2500.41     2456.55     72.81 o
  -1   8   7      535.65      533.88     43.69 o
   0   8   7     3565.35     3606.05    101.94 o
   1   8   7      501.91      547.09     33.53 o
   2   8   7     2749.22     2745.57     86.97 o
   3   8   7      545.74      529.00     44.02 o
   4   8   7     1257.81     1254.01     66.32 o
   5   8   7     1529.07     1491.34     81.44 o
   6   8   7      326.52      376.53     48.38 o
   7   8   7     1947.19     1871.92    114.73 o
   8   8   7     1367.35     1428.40    101.73 o
   9   8   7      326.83      345.80     50.28 o
  10   8   7      356.53      280.56     61.33 o
  -9   9   7       94.88       99.24     54.19 o
  -8   9   7     1403.28     1446.69     91.67 o
  -7   9   7      551.90      542.04     61.68 o
  -6   9   7        5.27      -54.24     42.28 o
  -5   9   7     1619.07     1533.15     76.68 o
  -4   9   7     1784.60     1775.79     75.75 o
  -3   9   7       88.30       81.87     28.40 o
  -2   9   7      721.32      677.12     42.41 o
  -1   9   7     1791.92     1908.85     65.69 o
   0   9   7      330.26      374.46     32.25 o
   1   9   7     1549.45     1613.02     63.54 o
   2   9   7      882.47      894.74     55.90 o
   3   9   7       90.00       83.17     32.89 o
   4   9   7     1827.17     1859.66     86.74 o
   5   9   7     1533.57     1625.08     80.94 o
   6   9   7       10.34       49.36     36.52 o
   7   9   7      520.19      637.42     73.39 o
   8   9   7     1297.71     1383.20     89.24 o
   9   9   7       93.12      107.33     54.18 o
  -8  10   7      261.86      301.36     60.28 o
  -7  10   7      551.82      493.44     65.56 o
  -6  10   7      205.60      175.84     51.56 o
  -5  10   7      902.57      867.22     82.17 o
  -4  10   7     1930.95     1733.72     81.71 o
  -3  10   7      803.74      824.79     54.68 o
  -2  10   7      721.86      725.85     58.83 o
  -1  10   7     3483.02     3513.36    119.64 o
   0  10   7       18.81       51.80     28.23 o
   1  10   7     3362.13     3473.17    178.24 o
   2  10   7      612.91      620.22     70.86 o
   3  10   7      739.38      782.55     59.47 o
   4  10   7     1940.23     1975.36     89.79 o
   5  10   7     1023.49     1055.63     67.95 o
   6  10   7      137.16      120.59     42.71 o
   7  10   7      482.84      588.66     75.56 o
   8  10   7      249.13      122.72     77.78 o
  -7  11   7      447.49      412.36     66.01 o
  -6  11   7      736.62      731.26     87.18 o
  -5  11   7       46.18       15.84     40.20 o
  -4  11   7     1123.09     1036.38     65.51 o
  -3  11   7     1461.30     1646.95     80.18 o
  -2  11   7      165.42      167.33     39.46 o
  -1  11   7      866.18      879.26     58.37 o
   0  11   7      936.01      898.95     71.82 o
   1  11   7      766.58      806.18     57.72 o
   2  11   7      136.82       57.67     35.44 o
   3  11   7     1541.98     1534.03     96.50 o
   4  11   7      840.22      876.54     68.79 o
   5  11   7       58.29       -1.49     41.04 o
   6  11   7      720.12      647.35     64.78 o
   7  11   7      431.15      565.88     75.11 o
  -6  12   7       61.65       85.97     47.24 o
  -5  12   7       50.86       83.85     45.12 o
  -4  12   7      893.30      974.52     66.64 o
  -3  12   7      727.26      791.77     61.69 o
  -2  12   7      147.78      186.43     49.79 o
  -1  12   7      126.73       22.06     50.21 o
   0  12   7     2321.59     2403.61    118.18 o
   1  12   7      141.76      175.83     54.92 o
   2  12   7      177.21      154.96     46.89 o
   3  12   7      748.49      796.28     70.11 o
   4  12   7      837.84      902.14     73.36 o
   5  12   7       30.79       17.26     47.27 o
   6  12   7       40.05       58.94     50.76 o
  -3  13   7     1052.58      961.87     87.49 o
  -2  13   7      112.77       70.54     56.84 o
  -1  13   7       46.64       64.82     78.95 o
   0  13   7      279.53      275.88     65.42 o
   1  13   7       55.45      119.27     69.62 o
   2  13   7      130.55      156.72    145.17 o
   3  13   7     1115.98     1251.61     87.10 o
   0   0   8    15719.63    16404.10    505.01 o
   1   0   8     2960.89     2709.76     72.74 o
   2   0   8     1213.34     1089.75     35.99 o
   3   0   8     2730.15     2628.56     60.03 o
   4   0   8     7025.55     6865.39    157.01 o
   5   0   8    12055.91    11944.87    266.38 o
   6   0   8       69.30       68.98     20.06 o
   7   0   8     3913.12     3758.15    125.20 o
   8   0   8      647.40      589.95     46.82 o
   9   0   8      187.46      187.85     33.77 o
  10   0   8       24.69       59.01     33.04 o
  11   0   8       38.05       35.09     51.26 o
  12   0   8      475.26      529.98    115.22 o
 -12   1   8      325.55      407.93     90.35 o
 -11   1   8      266.17      236.43     61.19 o
 -10   1   8      357.30      404.22     41.57 o
  -9   1   8      954.60      969.17     55.28 o
  -8   1   8      625.57      666.88     41.58 o
  -7   1   8      122.24      115.66     23.63 o
  -6   1   8      320.25      323.35     28.84 o
  -5   1   8     1484.96     1488.88     43.76 o
  -4   1   8     1031.55     1067.53     37.15 o
  -3   1   8     1572.16     1496.35     46.03 o
  -2   1   8     7402.67     7424.50    178.48 o
  -1   1   8     8027.41     8064.01    199.81 o
   0   1   8     5308.66     5425.02    136.80 o
   1   1   8     7973.90     8166.63    199.00 o
   2   1   8     6791.07     6855.90    176.76 o
   3   1   8     1932.36     1860.60     47.09 o
   4   1   8      947.81      938.38     29.36 o
   5   1   8     1571.35     1602.97     44.86 o
   6   1   8      319.54      338.86     33.47 o
   7   1   8       66.05       79.86     28.50 o
   8   1   8      787.91      761.65     50.95 o
   9   1   8     1072.93     1135.50     63.96 o
  10   1   8      326.89      340.73     49.60 o
  11   1   8      274.14      409.08     65.32 o
  12   1   8      366.80      401.08     71.58 o
 -12   2   8      409.21      412.41     91.29 o
 -11   2   8      680.64      775.28     78.09 o
 -10   2   8      397.89      407.63     61.05 o
  -9   2   8     2424.87     2466.32     78.03 o
  -8   2   8      212.66      202.72     27.73 o
  -7   2   8      237.23      222.93     28.01 o
  -6   2   8     2128.39     2052.30     67.71 o
  -5   2   8     2622.59     2542.41     79.04 o
  -4   2   8     2216.87     2187.54     69.67 o
  -3   2   8      356.68      407.91     22.35 o
  -2   2   8     6951.68     7180.16    158.19 o
  -1   2   8       63.40       42.75     13.05 o
   0   2   8     2216.47     2143.35     62.03 o
   1   2   8        9.48       11.66     12.74 o
   2   2   8     6317.45     6618.38    172.29 o
   3   2   8      549.57      619.06     36.98 o
   4   2   8     2632.80     2589.68     66.35 o
   5   2   8     2722.08     2639.09     67.96 o
   6   2   8     1983.60     1862.26     87.77 o
   7   2   8      322.67      350.86     36.67 o
   8   2   8      322.46      327.57     40.05 o
   9   2   8     2172.76     2279.17     97.83 o
  10   2   8      358.04      271.94     49.30 o
  11   2   8      682.24      719.55     77.49 o
  12   2   8      505.09      557.28     77.22 o
 -12   3   8      738.47      797.22     83.19 o
 -11   3   8      217.78      168.23     56.91 o
 -10   3   8     1340.86     1376.35     65.92 o
  -9   3   8     1027.66     1044.65     50.18 o
  -8   3   8     1689.43     1682.88     84.02 o
  -7   3   8      469.52      475.09     35.12 o
  -6   3   8     3426.18     3343.87     96.05 o
  -5   3   8      579.63      563.93     33.88 o
  -4   3   8     2199.17     2088.87     72.84 o
  -3   3   8     1241.14     1262.15     44.52 o
  -2   3   8     2990.48     2989.01     85.88 o
  -1   3   8     6702.70     6731.69    165.64 o
   0   3   8      557.78      489.33     23.46 o
   1   3   8     6443.12     6424.73    165.15 o
   2   3   8     3280.71     3249.13     85.83 o
   3   3   8     1050.30      999.34     40.97 o
   4   3   8     2050.75     2004.75     62.29 o
   5   3   8      604.62      605.51     27.94 o
   6   3   8     3060.71     3019.08    104.53 o
   7   3   8      429.83      411.27     45.83 o
   8   3   8     1661.55     1624.21     77.91 o
   9   3   8      976.13     1088.43     65.24 o
  10   3   8     1512.39     1384.48    132.54 o
  11   3   8      163.57       74.65     57.25 o
  12   3   8      616.35      708.91    105.23 o
 -12   4   8      165.22      172.60     64.15 o
 -11   4   8     1026.98     1018.02     86.67 o
 -10   4   8      132.53      101.49     34.78 o
  -9   4   8     2131.11     2120.51     73.66 o
  -8   4   8      280.61      273.64     30.21 o
  -7   4   8     4128.00     4202.20    109.83 o
  -6   4   8     1212.09     1325.02     53.19 o
  -5   4   8     3888.10     3950.82    126.06 o
  -4   4   8     1028.66     1013.64     56.13 o
  -3   4   8     3142.61     3088.58     97.50 o
  -2   4   8     4259.57     4400.05    128.92 o
  -1   4   8      572.55      588.24     27.23 o
   0   4   8      115.89       99.45     15.19 o
   1   4   8      616.10      554.63     24.94 o
   2   4   8     4062.13     4223.00    113.98 o
   3   4   8     2993.95     2933.40     85.27 o
   4   4   8     1015.34      942.11     40.83 o
   5   4   8     3942.68     3966.56    109.34 o
   6   4   8      905.13      903.25     52.43 o
   7   4   8     3842.77     3915.71    149.12 o
   8   4   8      226.01      201.91     50.20 o
   9   4   8     2281.67     2348.56    132.37 o
  10   4   8      118.19      116.78     56.71 o
  11   4   8     1090.41     1034.94     90.64 o
  12   4   8      149.33       94.74     65.68 o
 -11   5   8       24.60       -0.74     47.93 o
 -10   5   8      563.97      677.10     55.51 o
  -9   5   8      251.51      271.46     34.47 o
  -8   5   8     1974.82     2093.73     71.68 o
  -7   5   8      125.85       73.16     25.30 o
  -6   5   8     1222.55     1206.49     49.95 o
  -5   5   8      263.97      268.41     30.06 o
  -4   5   8     1268.58     1234.12     57.52 o
  -3   5   8     1341.82     1351.25     58.44 o
  -2   5   8     3701.63     3758.38    143.13 o
  -1   5   8     3012.70     2924.57     93.46 o
   0   5   8     3494.18     3382.59     77.25 o
   1   5   8     3129.40     3106.93     75.00 o
   2   5   8     4098.44     4165.37     97.29 o
   3   5   8     1300.85     1345.65     55.07 o
   4   5   8     1185.65     1191.48     53.05 o
   5   5   8      277.13      236.72     28.20 o
   6   5   8     1173.47     1154.36     54.51 o
   7   5   8      107.86      124.21     36.37 o
   8   5   8     2167.08     2153.15     98.02 o
   9   5   8      262.83      323.72     59.65 o
  10   5   8      486.27      601.73    151.05 o
  11   5   8        8.32       24.31     63.01 o
 -11   6   8      341.16      378.70     56.05 o
 -10   6   8      134.19      142.04     40.06 o
  -9   6   8      558.37      564.05     47.40 o
  -8   6   8      981.83      899.13     49.73 o
  -7   6   8      941.33      984.22     70.16 o
  -6   6   8     1496.79     1327.36     68.48 o
  -5   6   8     3860.04     3774.49    117.08 o
  -4   6   8     2251.44     2212.18     80.26 o
  -3   6   8      787.56      702.91     45.70 o
  -2   6   8     2243.39     2149.78     74.93 o
  -1   6   8      587.15      593.63     26.53 o
   0   6   8     1681.82     1719.58     49.49 o
   1   6   8      597.84      576.62     27.91 o
   2   6   8     2117.15     2090.36     72.30 o
   3   6   8     1064.91     1070.74     50.98 o
   4   6   8     1994.04     1978.74     66.14 o
   5   6   8     4399.93     4356.06    127.21 o
   6   6   8     1612.52     1543.45     72.24 o
   7   6   8     1093.99     1156.36     82.66 o
   8   6   8      964.68      979.26     83.72 o
   9   6   8      599.34      534.75     84.53 o
  10   6   8      170.39      196.48     68.16 o
  11   6   8      357.06      362.77     86.37 o
 -10   7   8        0.96       60.00     44.74 o
  -9   7   8      482.08      563.59     45.57 o
  -8   7   8      217.21      179.04     38.07 o
  -7   7   8      376.74      310.75     37.76 o
  -6   7   8      111.64      124.00     32.32 o
  -5   7   8     1749.09     1614.33     73.78 o
  -4   7   8      243.19      289.25     35.17 o
  -3   7   8     2827.74     2810.21     98.75 o
  -2   7   8     1160.23     1171.32     49.22 o
  -1   7   8     9051.29     8756.61    216.42 o
   0   7   8      446.69      463.15     29.33 o
   1   7   8     8517.86     8497.78    215.40 o
   2   7   8     1137.92     1125.02     59.49 o
   3   7   8     2992.55     3014.44     95.91 o
   4   7   8      245.81      196.31     29.13 o
   5   7   8     1797.15     1875.16     69.55 o
   6   7   8       55.99       55.26     30.75 o
   7   7   8      392.19      495.70     61.09 o
   8   7   8      252.68      219.55     55.65 o
   9   7   8      498.62      667.58    120.55 o
  10   7   8       17.51      -59.65     59.25 o
 -10   8   8      154.41       78.03     57.04 o
  -9   8   8      211.65      201.41     48.46 o
  -8   8   8      775.33      797.88     62.21 o
  -7   8   8      114.88       78.99     38.69 o
  -6   8   8     2079.05     2030.73    164.34 o
  -5   8   8      138.26      104.21     35.32 o
  -4   8   8     1889.17     1911.52     81.03 o
  -3   8   8      581.27      574.86     39.02 o
  -2   8   8     3190.45     3236.57     94.19 o
  -1   8   8       50.53        6.69     26.26 o
   0   8   8      344.33      399.40     30.80 o
   1   8   8       77.71       60.56     26.99 o
   2   8   8     2764.81     2807.86    115.24 o
   3   8   8      601.87      541.70     44.57 o
   4   8   8     1794.11     1941.34     85.92 o
   5   8   8      101.97      133.21     35.26 o
   6   8   8     2318.56     2232.03     95.91 o
   7   8   8      166.17       91.15     52.92 o
   8   8   8      732.04      757.98     80.38 o
   9   8   8      226.59      222.88     54.41 o
  10   8   8      138.59      156.36     57.01 o
  -9   9   8      174.25      219.96     57.33 o
  -8   9   8      884.24      810.40     75.06 o
  -7   9   8      135.14      172.34     50.62 o
  -6   9   8      184.58      115.42     40.48 o
  -5   9   8     1345.77     1313.99    114.05 o
  -4   9   8      511.47      515.18     40.59 o
  -3   9   8      588.54      619.88     42.37 o
  -2   9   8      264.01      272.67     33.14 o
  -1   9   8      654.92      789.39     51.71 o
   0   9   8     1641.16     1734.31    101.52 o
   1   9   8      963.50      952.52     52.86 o
   2   9   8      448.52      477.95     44.92 o
   3   9   8      583.01      589.88     50.10 o
   4   9   8      516.00      509.14     48.29 o
   5   9   8     1331.46     1266.14     72.89 o
   6   9   8       97.59       69.40     39.41 o
   7   9   8      125.30      159.00     56.76 o
   8   9   8      961.71      870.17     87.14 o
   9   9   8      104.11       73.75     52.98 o
  -8  10   8       25.53       45.89     52.24 o
  -7  10   8      945.73      945.53     79.12 o
  -6  10   8       41.18       11.71     48.37 o
  -5  10   8      990.47      903.33     73.80 o
  -4  10   8      178.23      219.97     45.41 o
  -3  10   8     1056.48     1059.07     62.96 o
  -2  10   8      503.44      508.25     46.92 o
  -1  10   8      133.53       65.26     42.50 o
   0  10   8      215.13      216.50     47.65 o
   1  10   8      110.84      118.75     44.76 o
   2  10   8      534.60      599.78     60.30 o
   3  10   8     1126.01     1106.72     88.41 o
   4  10   8      165.51      193.64     43.39 o
   5  10   8     1140.93     1182.68     72.09 o
   6  10   8       50.47      115.64     43.21 o
   7  10   8     1004.94     1038.50     90.70 o
   8  10   8       31.64       11.49     60.23 o
  -7  11   8       79.00       70.20     55.73 o
  -6  11   8      841.45      814.51     78.50 o
  -5  11   8       88.55       90.22     43.39 o
  -4  11   8      495.37      458.70     51.99 o
  -3  11   8       67.86       -2.62     38.01 o
  -2  11   8      820.28      934.60     78.40 o
  -1  11   8      614.19      633.87     99.16 o
   0  11   8     1216.30     1264.65    122.23 o
   1  11   8      564.66      644.93     65.59 o
   2  11   8      761.17      799.78     83.60 o
   3  11   8       61.30       36.12     25.79 o
   4  11   8      560.42      512.51     64.58 o
   5  11   8       67.70       17.94     43.28 o
   6  11   8      848.44      848.77     69.84 o
   7  11   8       86.46      155.42     62.57 o
  -5  12   8      407.39      304.43     61.54 o
  -4  12   8      655.22      750.87     92.16 o
  -3  12   8      403.06      558.75     68.52 o
  -2  12   8      767.67      730.70     73.22 o
  -1  12   8        6.57      -72.05     48.04 o
   0  12   8       64.28       -6.76     48.52 o
   1  12   8       10.15       77.88     63.89 o
   2  12   8      636.68      591.67    135.43 o
   3  12   8      396.56      443.67    123.12 o
   4  12   8      494.64      653.13     81.01 o
   5  12   8      475.71      547.19     76.05 o
  -2  13   8      203.28       79.94     58.92 o
  -1  13   8     1207.94     1392.59     99.78 o
   0  13   8      573.29      608.81     83.98 o
   1  13   8     1141.20     1173.16    115.04 o
   2  13   8      219.88      113.86     72.39 o
   1   0   9     2471.62     2407.62     67.08 o
   2   0   9      151.97      144.49     14.35 o
   3   0   9       52.65       55.77     10.48 o
   4   0   9     8381.78     8100.32    183.80 o
   5   0   9     1818.07     1764.83     50.96 o
   6   0   9      176.73      218.23     35.47 o
   7   0   9      444.73      485.15     56.55 o
   8   0   9     4569.73     4478.80    147.89 o
   9   0   9      250.94      192.21     38.97 o
  10   0   9     1740.96     1764.57     78.52 o
  11   0   9      359.77      368.11     66.11 o
  12   0   9      217.85      183.90     62.23 o
 -12   1   9      243.23      260.79     65.19 o
 -11   1   9      868.75      959.32     86.42 o
 -10   1   9       20.15       23.23     33.95 o
  -9   1   9      607.48      581.68     57.36 o
  -8   1   9     1732.79     1675.15     81.00 o
  -7   1   9     3475.71     3349.98     99.96 o
  -6   1   9      103.91      118.79     23.52 o
  -5   1   9     2482.18     2425.53     62.06 o
  -4   1   9     5701.01     5644.42    124.81 o
  -3   1   9     1007.56      927.13     33.28 o
  -2   1   9      178.66      203.85     16.89 o
  -1   1   9     3099.74     3033.34     78.21 o
   0   1   9     4175.88     4237.76    100.15 o
   1   1   9     3500.89     3534.95     87.92 o
   2   1   9      121.58      133.48     14.38 o
   3   1   9      926.62      917.38     32.67 o
   4   1   9     5039.11     4905.12    123.35 o
   5   1   9     2101.33     2073.80     67.46 o
   6   1   9      130.64      117.82     32.44 o
   7   1   9     3073.35     3222.33    129.79 o
   8   1   9     1912.29     1884.22     82.38 o
   9   1   9      711.11      685.79     53.68 o
  10   1   9       13.59       70.95     35.69 o
  11   1   9      702.18      901.04    116.72 o
  12   1   9      276.81      198.23     66.57 o
 -12   2   9      712.17      695.37     80.61 o
 -11   2   9      274.90      299.57     63.05 o
 -10   2   9     1178.87     1238.15     64.90 o
  -9   2   9     1621.46     1623.41     71.51 o
  -8   2   9      862.01      988.87     71.91 o
  -7   2   9     2089.54     2024.07     72.16 o
  -6   2   9      521.52      518.90     34.66 o
  -5   2   9      410.16      385.77     30.44 o
  -4   2   9     3961.66     4020.11     98.23 o
  -3   2   9     6550.16     6313.93    149.50 o
  -2   2   9      614.83      670.52     28.25 o
  -1   2   9     1455.11     1454.13     47.59 o
   0   2   9     3552.32     3395.75     92.14 o
   1   2   9     1217.70     1196.19     44.84 o
   2   2   9      564.30      532.40     25.78 o
   3   2   9     6716.68     6548.52    149.21 o
   4   2   9     3882.31     3948.19     97.33 o
   5   2   9      421.60      392.58     22.96 o
   6   2   9      709.18      678.93     50.28 o
   7   2   9     2062.54     2096.01     96.18 o
   8   2   9      882.07      939.72     65.75 o
   9   2   9     1610.51     1529.35    103.07 o
  10   2   9     1164.98     1130.97     67.74 o
  11   2   9      190.93      173.79     62.07 o
  12   2   9      584.12      544.39     79.94 o
 -11   3   9       64.02       69.84     61.68 o
 -10   3   9       84.80       80.19     35.98 o
  -9   3   9     1341.86     1240.06     63.33 o
  -8   3   9      225.12      241.02     30.37 o
  -7   3   9     1081.76     1027.79     50.71 o
  -6   3   9      872.57      824.97     42.61 o
  -5   3   9     1463.64     1497.42     65.67 o
  -4   3   9     3415.19     3350.53    111.84 o
  -3   3   9     4404.41     4337.49    110.39 o
  -2   3   9       52.65       38.26     16.22 o
  -1   3   9      667.97      651.15     29.83 o
   0   3   9     9372.19     9422.14    230.88 o
   1   3   9      543.23      578.79     29.59 o
   2   3   9       75.82       63.34     15.67 o
   3   3   9     4616.09     4647.65    109.19 o
   4   3   9     3628.27     3709.10     90.65 o
   5   3   9     1252.85     1282.30     47.97 o
   6   3   9      750.23      811.78     46.72 o
   7   3   9     1065.04     1168.55     70.56 o
   8   3   9      253.56      267.12     47.66 o
   9   3   9     1170.63     1229.95    119.42 o
  10   3   9       83.39       55.42     43.75 o
  11   3   9       27.17       99.96     60.02 o
 -11   4   9      160.27      136.19     58.03 o
 -10   4   9       47.37       26.32     35.12 o
  -9   4   9        7.26       42.25     29.10 o
  -8   4   9      377.93      433.01     35.76 o
  -7   4   9      136.07      180.76     30.53 o
  -6   4   9      491.82      571.73     38.52 o
  -5   4   9      326.84      342.00     31.20 o
  -4   4   9     2799.03     2678.29     96.20 o
  -3   4   9     7473.07     7349.52    219.78 o
  -2   4   9     2100.26     1940.62     71.83 o
  -1   4   9     3982.11     3797.82    108.53 o
   0   4   9     5342.26     5447.54    139.78 o
   1   4   9     3407.05     3274.22     85.30 o
   2   4   9     2066.66     2064.48     63.74 o
   3   4   9     7987.91     7979.19    195.60 o
   4   4   9     2996.99     3005.07     84.58 o
   5   4   9      304.00      328.46     27.73 o
   6   4   9      563.31      589.70     41.79 o
   7   4   9      312.68      366.28     37.63 o
   8   4   9      321.33      278.28     79.75 o
   9   4   9       26.36       61.86     51.84 o
  10   4   9       40.93       46.95     62.22 o
  11   4   9      189.80      167.01     76.67 o
 -11   5   9      530.53      607.43     90.59 o
 -10   5   9      113.10      115.18     37.27 o
  -9   5   9      181.80      180.50     36.30 o
  -8   5   9      468.64      427.86     36.73 o
  -7   5   9      895.47      866.01     42.11 o
  -6   5   9      389.53      389.71     34.02 o
  -5   5   9      137.10      173.12     31.59 o
  -4   5   9     4436.96     4378.95    135.66 o
  -3   5   9     1071.75     1047.49     57.87 o
  -2   5   9     1053.18     1043.73     58.68 o
  -1   5   9     3332.98     3179.54    125.32 o
   0   5   9     2769.04     2829.36     73.60 o
   1   5   9     3486.56     3627.71     95.38 o
   2   5   9      990.70     1018.45     50.16 o
   3   5   9     1046.20     1114.01     49.44 o
   4   5   9     4203.04     4204.35    130.91 o
   5   5   9      228.23      306.22     30.88 o
   6   5   9      265.11      270.46     39.48 o
   7   5   9      882.62      951.26     93.27 o
   8   5   9      460.28      476.99     53.70 o
   9   5   9      238.25      182.82     82.69 o
  10   5   9      123.20      178.38     70.04 o
  11   5   9      430.65      394.98     86.17 o
 -10   6   9      593.80      620.63     53.01 o
  -9   6   9      115.02       76.02     33.82 o
  -8   6   9     1834.04     1826.67     70.19 o
  -7   6   9      736.38      736.84     49.55 o
  -6   6   9       52.53        3.60     25.29 o
  -5   6   9      290.84      339.43     39.24 o
  -4   6   9     2417.23     2484.97     89.34 o
  -3   6   9     1864.21     1853.65    134.15 o
  -2   6   9     3203.24     3126.09    117.93 o
  -1   6   9     1566.77     1569.68     62.34 o
   0   6   9      565.51      592.18     26.93 o
   1   6   9     1631.76     1553.88     59.67 o
   2   6   9     2960.35     2867.87     85.40 o
   3   6   9     1659.38     1652.06     58.07 o
   4   6   9     2303.99     2366.14     75.29 o
   5   6   9      314.53      385.68     34.89 o
   6   6   9       70.14       80.87     39.58 o
   7   6   9      740.72      803.45     59.59 o
   8   6   9     1602.01     1562.78    109.05 o
   9   6   9      118.95      125.26     56.80 o
  10   6   9      632.46      817.21    142.41 o
 -10   7   9       77.67      138.11     42.57 o
  -9   7   9      730.66      712.73     50.24 o
  -8   7   9     1312.09     1263.20     65.71 o
  -7   7   9      676.92      724.10     55.95 o
  -6   7   9      330.17      353.96     38.63 o
  -5   7   9     1975.00     2099.60     87.22 o
  -4   7   9      408.69      397.25     39.86 o
  -3   7   9     1396.09     1308.86     64.43 o
  -2   7   9     1317.51     1297.60    130.86 o
  -1   7   9     1327.81     1437.42     73.59 o
   0   7   9       11.99      -12.31     32.27 o
   1   7   9     1596.89     1792.83     73.42 o
   2   7   9     1247.58     1226.60     62.21 o
   3   7   9     1414.28     1330.56     66.16 o
   4   7   9      290.03      308.07     32.75 o
   5   7   9     2084.05     2196.02     81.07 o
   6   7   9      288.18      307.94     44.17 o
   7   7   9      573.11      719.94     73.87 o
   8   7   9     1200.36     1192.56     95.80 o
   9   7   9      869.24      893.76     86.42 o
  10   7   9       89.60       93.64    113.56 o
  -9   8   9      102.88      127.21     41.64 o
  -8   8   9      898.95      949.29     67.96 o
  -7   8   9      558.48      581.10     53.57 o
  -6   8   9     1403.41     1361.39     82.83 o
  -5   8   9     1097.67     1086.06     63.82 o
  -4   8   9      407.73      450.44     68.43 o
  -3   8   9     1020.39      989.35     86.14 o
  -2   8   9     2148.42     2046.33     78.25 o
  -1   8   9      164.12      145.70     47.43 o
   0   8   9      546.29      602.63     67.77 o
   1   8   9      191.13      124.65     44.14 o
   2   8   9     2243.02     2196.51     89.74 o
   3   8   9     1225.71     1346.75     67.63 o
   4   8   9      479.48      493.26     45.69 o
   5   8   9     1177.61     1150.10     78.28 o
   6   8   9     1475.51     1273.06     91.72 o
   7   8   9      531.56      576.39     70.14 o
   8   8   9      943.13      923.15     87.18 o
   9   8   9      147.89      135.70     60.97 o
  -8   9   9       14.17       -6.22     50.68 o
  -7   9   9      620.70      512.14     56.07 o
  -6   9   9      671.61      720.06     58.45 o
  -5   9   9      125.35      116.57     40.56 o
  -4   9   9     1239.40     1129.18     65.77 o
  -3   9   9     2635.16     2658.71     87.18 o
  -2   9   9      228.04      286.12     40.47 o
  -1   9   9      924.49     1053.02     70.44 o
   0   9   9     1921.92     1926.84     97.60 o
   1   9   9      772.62      635.62     71.46 o
   2   9   9      276.86      264.09     52.17 o
   3   9   9     2386.24     2444.37    106.85 o
   4   9   9     1395.75     1106.48    111.08 o
   5   9   9       66.23      126.58     39.01 o
   6   9   9      603.17      694.68     73.48 o
   7   9   9      599.31      653.64     73.54 o
   8   9   9       17.48       16.02     57.54 o
  -7  10   9       26.52        7.72     51.34 o
  -6  10   9      698.41      764.83     81.17 o
  -5  10   9        4.26      -67.31     44.87 o
  -4  10   9      160.07      100.54     48.11 o
  -3  10   9     1203.33     1286.48     86.23 o
  -2  10   9      559.51      551.86     52.23 o
  -1  10   9     1719.17     1800.41    188.00 o
   0  10   9       52.68       43.62     42.63 o
   1  10   9     1759.49     1786.42    118.37 o
   2  10   9      542.17      566.29     70.68 o
   3  10   9     1166.39     1408.34    169.80 o
   4  10   9      153.69      105.36     57.55 o
   5  10   9       36.88       38.54     38.96 o
   6  10   9      551.32      581.75     74.80 o
   7  10   9       37.15       -1.03     55.48 o
  -6  11   9      649.95      608.60     72.75 o
  -5  11   9     1300.97     1293.02    116.77 o
  -4  11   9      533.31      475.03     63.41 o
  -3  11   9      399.47      431.93     61.47 o
  -2  11   9     1757.36     1791.24    106.07 o
  -1  11   9      848.40      862.67     73.81 o
   0  11   9       63.59       72.95     50.22 o
   1  11   9      837.71      834.18    172.92 o
   2  11   9     1740.28     1863.54    137.82 o
   3  11   9      356.47      461.19     71.72 o
   4  11   9      455.08      339.24     84.71 o
   5  11   9     1387.16     1384.23     87.78 o
   6  11   9      567.25      547.33     96.47 o
  -4  12   9        2.26       25.14     68.82 o
  -3  12   9       27.79       48.96     55.51 o
  -2  12   9      749.18      799.84     79.30 o
  -1  12   9      741.02      756.48     75.14 o
   0  12   9      192.39      115.53     58.40 o
   1  12   9      620.16      609.93     99.41 o
   2  12   9      801.05      857.77     93.42 o
   3  12   9       31.13       30.53     62.89 o
   4  12   9        0.69       32.41     64.32 o
   0  13   9        3.45       34.84     58.07 o
   0   0  10     5145.73     4901.20    161.74 o
   1   0  10     1904.15     1829.89     51.00 o
   2   0  10     2216.01     2271.47     60.06 o
   3   0  10     7335.18     7245.20    166.26 o
   4   0  10     2053.91     2044.98     64.98 o
   5   0  10     1261.35     1289.91     49.25 o
   6   0  10      135.07      181.15     35.66 o
   7   0  10      508.34      542.12     52.61 o
   8   0  10      180.09      279.31     47.21 o
   9   0  10      391.91      361.88     47.65 o
  10   0  10      437.28      535.88     49.64 o
  11   0  10      810.49      782.03     82.77 o
 -11   1  10      543.83      513.92     72.23 o
 -10   1  10      107.12       79.78     37.70 o
  -9   1  10      238.06      234.88     43.22 o
  -8   1  10     1462.90     1431.38     75.09 o
  -7   1  10     3638.44     3619.08    141.73 o
  -6   1  10     2642.34     2581.24    104.50 o
  -5   1  10     1540.65     1532.12     57.21 o
  -4   1  10     2004.77     1943.95     57.14 o
  -3   1  10     2433.42     2341.27     65.75 o
  -2   1  10     2736.74     2746.72     70.76 o
  -1   1  10       13.81       17.58     10.08 o
   0   1  10     5991.01     5953.00    137.26 o
   1   1  10       49.17       48.63     15.34 o
   2   1  10     2593.44     2515.08     68.09 o
   3   1  10     2629.08     2561.42     65.40 o
   4   1  10     2112.80     2134.41     57.45 o
   5   1  10     1655.93     1689.16     56.80 o
   6   1  10     2415.11     2284.83    103.61 o
   7   1  10     3698.24     3725.04    144.34 o
   8   1  10     1573.53     1566.43     85.32 o
   9   1  10      277.76      272.17     48.97 o
  10   1  10      153.91      135.68     50.87 o
  11   1  10      646.06      605.15     77.93 o
 -11   2  10      478.82      535.66     79.91 o
 -10   2  10      747.36      893.40     57.78 o
  -9   2  10      277.97      292.52     39.87 o
  -8   2  10     1868.92     1816.01     82.24 o
  -7   2  10      226.25      283.14     42.45 o
  -6   2  10      259.91      282.02     30.64 o
  -5   2  10     1674.35     1582.08     55.89 o
  -4   2  10     3028.80     3115.70     79.04 o
  -3   2  10     2217.35     2208.47     59.32 o
  -2   2  10      173.43      165.24     19.85 o
  -1   2  10     9483.29     9487.33    241.98 o
   0   2  10      264.16      244.18     21.95 o
   1   2  10     9970.49    10130.80    242.13 o
   2   2  10      208.04      208.46     18.81 o
   3   2  10     2314.45     2338.36     63.05 o
   4   2  10     2956.34     2888.63     77.86 o
   5   2  10     1485.70     1482.79     48.84 o
   6   2  10      257.98      343.95     43.76 o
   7   2  10      373.71      386.81     68.39 o
   8   2  10     1716.75     1574.70     91.29 o
   9   2  10      320.18      329.08     52.81 o
  10   2  10      621.79      739.54     85.48 o
  11   2  10      415.10      276.93     82.12 o
 -11   3  10      637.82      566.03     74.40 o
 -10   3  10      577.52      610.79     51.16 o
  -9   3  10      573.83      465.03     45.63 o
  -8   3  10     1527.21     1343.69     71.90 o
  -7   3  10     2753.99     2680.15    104.40 o
  -6   3  10     1459.98     1453.78     62.76 o
  -5   3  10     2370.95     2273.61     81.98 o
  -4   3  10     2803.84     2731.91     76.62 o
  -3   3  10      233.28      248.60     25.87 o
  -2   3  10     1573.35     1486.63     46.90 o
  -1   3  10     1502.04     1468.51     54.50 o
   0   3  10      241.24      280.39     18.34 o
   1   3  10     1597.68     1645.97     49.41 o
   2   3  10     1316.64     1237.84     62.46 o
   3   3  10      408.45      416.63     24.65 o
   4   3  10     2739.86     2826.68     76.66 o
   5   3  10     2318.42     2248.63     64.90 o
   6   3  10     1244.04     1224.68     71.40 o
   7   3  10     2883.11     3015.41    123.86 o
   8   3  10     1240.08     1180.99     85.03 o
   9   3  10      487.72      474.57     57.86 o
  10   3  10      504.06      615.20     66.03 o
  11   3  10      696.54      734.01    102.13 o
 -11   4  10      243.44      295.74     79.84 o
 -10   4  10     1772.74     1687.78     80.98 o
  -9   4  10        4.14      -28.50     33.42 o
  -8   4  10     1771.88     1818.90     77.15 o
  -7   4  10      339.45      354.44     36.07 o
  -6   4  10      465.63      628.36     42.85 o
  -5   4  10      180.77      196.61     28.74 o
  -4   4  10     2863.15     2735.62     89.49 o
  -3   4  10      167.33      161.00     22.23 o
  -2   4  10      453.47      402.47     32.66 o
  -1   4  10     1072.81     1244.16     54.42 o
   0   4  10     2301.84     2218.00     77.50 o
   1   4  10     1124.32     1141.48     39.95 o
   2   4  10      359.55      341.88     26.41 o
   3   4  10       51.29       34.75     19.06 o
   4   4  10     3117.02     3129.69     80.61 o
   5   4  10      178.24      233.83     23.47 o
   6   4  10      378.23      413.14     39.26 o
   7   4  10      304.43      326.99     39.12 o
   8   4  10     1713.62     1682.77    115.74 o
   9   4  10        3.12      -25.60     51.37 o
  10   4  10     1928.38     2122.58    214.45 o
  11   4  10      256.23      245.41     80.36 o
 -10   5  10       70.02       86.19     44.79 o
  -9   5  10      599.56      561.90     55.55 o
  -8   5  10      583.47      485.74     41.02 o
  -7   5  10     2624.73     2661.52     84.97 o
  -6   5  10     1221.14     1175.29     56.89 o
  -5   5  10     2213.68     2087.59     76.06 o
  -4   5  10      254.34      249.29     36.74 o
  -3   5  10      631.30      586.52     40.49 o
  -2   5  10      281.19      234.38     35.13 o
  -1   5  10     1031.55     1023.00     50.07 o
   0   5  10     1461.83     1455.72     59.49 o
   1   5  10      890.72      851.77     37.83 o
   2   5  10      233.91      256.24     23.79 o
   3   5  10      452.90      422.74     34.53 o
   4   5  10      323.27      335.84     31.91 o
   5   5  10     2200.00     2214.31     79.73 o
   6   5  10     1248.85     1265.99     70.50 o
   7   5  10     2820.84     2947.33    118.58 o
   8   5  10      598.75      614.06     56.39 o
   9   5  10      623.84      704.12     79.80 o
  10   5  10       45.82       -1.50     57.30 o
 -10   6  10      445.76      484.79     52.22 o
  -9   6  10      552.67      584.59     46.06 o
  -8   6  10      303.52      387.74     40.02 o
  -7   6  10      223.90      149.43     35.30 o
  -6   6  10      772.30      895.74     62.28 o
  -5   6  10       23.79       39.04     31.53 o
  -4   6  10     1842.72     1837.58     75.20 o
  -3   6  10     2589.33     2513.71     94.04 o
  -2   6  10     4081.25     3934.04    135.01 o
  -1   6  10     2673.64     2610.54    112.23 o
   0   6  10     5419.14     5284.77    181.54 o
   1   6  10     3163.09     2986.64     95.87 o
   2   6  10     3513.54     3265.11     97.58 o
   3   6  10     2755.96     2750.82     81.21 o
   4   6  10     1570.56     1614.88     60.20 o
   5   6  10       42.14       67.40     27.58 o
   6   6  10      822.50      859.22     61.04 o
   7   6  10      300.59      208.00     42.02 o
   8   6  10      320.13      344.41     50.18 o
   9   6  10      621.48      608.09     75.39 o
  10   6  10      486.94      408.32    117.97 o
  -9   7  10      194.40      148.69     38.95 o
  -8   7  10      239.85      278.60     38.83 o
  -7   7  10      412.25      476.62     63.13 o
  -6   7  10     2157.91     2058.97     91.70 o
  -5   7  10      523.00      497.28     46.66 o
  -4   7  10     3480.68     3412.97    145.22 o
  -3   7  10     1087.98     1010.78     57.11 o
  -2   7  10     2721.11     2671.48    153.43 o
  -1   7  10      439.17      431.03     61.61 o
   0   7  10     3876.29     3742.86    148.31 o
   1   7  10      348.14      311.82     48.88 o
   2   7  10     2434.12     2281.36    122.68 o
   3   7  10     1086.24      994.97     57.19 o
   4   7  10     3383.99     3118.55    122.43 o
   5   7  10      611.24      553.05     58.05 o
   6   7  10     1744.22     1706.30     90.18 o
   7   7  10      403.49      391.45     62.41 o
   8   7  10      213.88      178.30     59.49 o
   9   7  10      214.15      305.29    103.64 o
  -9   8  10      359.99      372.68     49.44 o
  -8   8  10       64.47      138.99     46.46 o
  -7   8  10      152.58      200.44     45.88 o
  -6   8  10      158.84      127.09     41.43 o
  -5   8  10      542.94      538.64     68.43 o
  -4   8  10      424.65      416.20     45.26 o
  -3   8  10     1989.35     1856.81     82.46 o
  -2   8  10      149.40      231.38     38.36 o
  -1   8  10     5006.74     4975.89    184.43 o
   0   8  10       32.39       21.01     35.90 o
   1   8  10     5316.07     5277.73    223.10 o
   2   8  10      219.22      192.27     48.28 o
   3   8  10     2014.52     2059.28     88.06 o
   4   8  10      501.71      553.37     48.28 o
   5   8  10      634.96      668.49     65.61 o
   6   8  10      139.02      115.85     49.50 o
   7   8  10      155.22      174.22     62.66 o
   8   8  10       75.91       77.72     57.78 o
   9   8  10      355.63      436.32     73.93 o
  -8   9  10      187.94      213.46     58.04 o
  -7   9  10      903.52      947.65     67.69 o
  -6   9  10      205.76      219.30     47.13 o
  -5   9  10      904.26      815.78     61.35 o
  -4   9  10      695.71      676.29     89.01 o
  -3   9  10      292.95      332.59     44.65 o
  -2   9  10     1064.38     1135.56    101.32 o
  -1   9  10      295.93      281.51     51.45 o
   0   9  10      324.60      264.19     46.46 o
   1   9  10      348.34      298.55     56.33 o
   2   9  10     1003.51     1048.37    122.02 o
   3   9  10      366.04      377.08     58.70 o
   4   9  10      508.34      531.56     65.04 o
   5   9  10      923.90      933.39     78.16 o
   6   9  10      191.39      240.33     56.52 o
   7   9  10      895.18      850.27     84.88 o
   8   9  10      165.10      216.28     66.26 o
  -7  10  10      111.57      148.65     55.91 o
  -6  10  10      506.74      460.82     64.36 o
  -5  10  10      418.64      388.08     60.72 o
  -4  10  10      315.52      273.65     56.30 o
  -3  10  10        9.07       -1.94     45.30 o
  -2  10  10     1759.22     1871.41     88.63 o
  -1  10  10      572.19      642.81     64.79 o
   0  10  10     1799.80     1812.44    142.45 o
   1  10  10      468.03      378.90     68.86 o
   2  10  10     1783.97     1838.23    117.27 o
   3  10  10       15.06       38.66     50.74 o
   4  10  10      356.72      295.00     61.94 o
   5  10  10      447.98      510.62     68.21 o
   6  10  10      539.98      490.43     86.37 o
   7  10  10      128.37       98.38     59.99 o
  -5  11  10      460.02      551.39     80.15 o
  -4  11  10      291.87      236.81     60.65 o
  -3  11  10      496.57      482.53     66.61 o
  -2  11  10      464.83      425.43     65.35 o
  -1  11  10      345.84      411.42     62.70 o
   0  11  10      324.44      364.25     59.92 o
   1  11  10      271.02      339.77     69.63 o
   2  11  10      404.65      430.52     73.15 o
   3  11  10      604.39      529.62     74.83 o
   4  11  10      235.47      211.90     94.09 o
   5  11  10      555.80      609.34     79.13 o
  -3  12  10      651.67      761.88     82.06 o
  -2  12  10      224.04      157.42     61.06 o
  -1  12  10     1032.51     1159.77     90.63 o
   0  12  10      176.92      128.18     61.05 o
   1  12  10     1025.98     1083.92    104.97 o
   2  12  10      288.78      317.85     74.74 o
   3  12  10      763.26      713.96    190.93 o
   1   0  11       58.13       78.36     15.07 o
   2   0  11      734.21      712.39     36.03 o
   3   0  11     2050.16     2015.09     65.61 o
   4   0  11       12.46       23.98     19.28 o
   5   0  11     1091.98     1089.09     46.32 o
   6   0  11     1055.27      976.53     65.04 o
   7   0  11      577.02      570.80     54.71 o
   8   0  11       12.68      -32.76     38.28 o
   9   0  11      882.30      969.22     79.19 o
  10   0  11     1124.48     1059.45     80.57 o
  11   0  11      464.41      501.26     92.06 o
 -11   1  11       60.63       -0.83     58.25 o
 -10   1  11     1572.35     1653.81     87.79 o
  -9   1  11      867.59      909.75     71.22 o
  -8   1  11      944.81      992.36     69.16 o
  -7   1  11      353.90      373.33     47.21 o
  -6   1  11      718.39      701.65     64.96 o
  -5   1  11      555.12      542.96     33.44 o
  -4   1  11      899.82      918.60     41.86 o
  -3   1  11     3069.97     3176.87     94.26 o
  -2   1  11     2331.09     2246.45     70.31 o
  -1   1  11     3826.72     3798.19    103.40 o
   0   1  11      499.63      480.03     34.50 o
   1   1  11     3648.98     3666.90    101.41 o
   2   1  11     2214.82     2194.53     61.37 o
   3   1  11     3355.27     3388.66     94.68 o
   4   1  11      822.82      845.57     40.64 o
   5   1  11      468.60      502.47     32.52 o
   6   1  11      993.22      985.99     63.48 o
   7   1  11      356.86      360.68     61.80 o
   8   1  11      786.48      708.85     74.04 o
   9   1  11      626.17      726.99     67.30 o
  10   1  11     1648.75     1694.25    100.07 o
  11   1  11       69.08      -17.06     85.45 o
 -11   2  11       66.66       42.78     55.62 o
 -10   2  11      381.81      354.85     46.48 o
  -9   2  11      845.75      851.27     71.31 o
  -8   2  11       57.63       37.27     39.44 o
  -7   2  11     2134.76     2110.02    102.98 o
  -6   2  11      975.86      950.77     65.72 o
  -5   2  11     2793.31     2800.72    102.86 o
  -4   2  11       33.26       45.32     21.48 o
  -3   2  11     1015.01     1034.90     37.51 o
  -2   2  11     4591.18     4391.64    123.55 o
  -1   2  11     1312.36     1311.51     48.31 o
   0   2  11      333.86      334.92     25.87 o
   1   2  11     1073.89     1005.10     43.59 o
   2   2  11     4747.67     4729.66    112.34 o
   3   2  11      935.94      898.67     36.91 o
   4   2  11        8.95        9.78     17.20 o
   5   2  11     3034.30     2986.63     88.29 o
   6   2  11     1049.04     1042.84     68.14 o
   7   2  11     2332.55     2376.90    107.33 o
   8   2  11       69.81      139.25     44.18 o
   9   2  11      856.43      906.98     71.43 o
  10   2  11      367.13      358.59     59.09 o
  11   2  11      112.18      121.12     74.95 o
 -11   3  11      337.63      215.23     63.22 o
 -10   3  11     1241.66     1417.46     74.35 o
  -9   3  11      424.10      356.88     45.76 o
  -8   3  11      276.67      308.44     50.53 o
  -7   3  11      176.83      134.17     41.73 o
  -6   3  11      190.53      228.34     40.95 o
  -5   3  11     2961.45     2917.09    117.95 o
  -4   3  11      942.06      956.23     47.75 o
  -3   3  11     1261.57     1320.98     47.94 o
  -2   3  11     4245.65     4265.47    107.59 o
  -1   3  11     2367.53     2385.41     77.81 o
   0   3  11      404.53      411.65     28.89 o
   1   3  11     2705.02     2658.77     70.88 o
   2   3  11     4257.75     4314.31    106.90 o
   3   3  11     1163.15     1202.04     44.19 o
   4   3  11      974.06      965.59     38.94 o
   5   3  11     2931.69     2886.92     79.29 o
   6   3  11      207.98      239.16     42.89 o
   7   3  11      193.11      220.52     44.67 o
   8   3  11      235.37      312.65     51.42 o
   9   3  11      476.35      411.77     58.59 o
  10   3  11     1298.67     1395.81     93.41 o
  11   3  11      511.52      591.43     91.08 o
 -10   4  11      181.79      106.71     46.36 o
  -9   4  11       37.30       55.34     36.93 o
  -8   4  11      142.67      186.94     46.39 o
  -7   4  11      128.32      137.30     42.69 o
  -6   4  11     1745.27     1636.38     78.45 o
  -5   4  11      238.19      246.01     30.80 o
  -4   4  11     1821.79     1703.74     67.79 o
  -3   4  11     1115.81     1051.12     43.54 o
  -2   4  11     4535.78     4435.62    125.06 o
  -1   4  11      641.78      659.38     38.03 o
   0   4  11     2372.17     2392.91     76.10 o
   1   4  11      698.18      690.49     33.64 o
   2   4  11     4733.97     4661.83    114.08 o
   3   4  11      869.58      879.93     42.89 o
   4   4  11     2114.29     2085.76     61.30 o
   5   4  11      368.67      347.60     27.39 o
   6   4  11     1592.26     1694.96     73.63 o
   7   4  11      125.18      170.64     45.88 o
   8   4  11      191.89      213.14     50.45 o
   9   4  11       40.71       60.45     54.20 o
  10   4  11      154.58      154.84     64.92 o
 -10   5  11      535.77      585.17     60.67 o
  -9   5  11      673.36      695.96     56.82 o
  -8   5  11       83.15      102.64     42.84 o
  -7   5  11       21.87       12.20     35.90 o
  -6   5  11      486.25      536.67     41.88 o
  -5   5  11      629.01      569.10     41.05 o
  -4   5  11      158.19      168.40     28.96 o
  -3   5  11     5076.45     5079.69    158.06 o
  -2   5  11      327.01      295.37     38.94 o
  -1   5  11     3157.23     3091.64    109.75 o
   0   5  11      763.83      794.67     44.54 o
   1   5  11     3057.54     3151.39    101.79 o
   2   5  11      401.94      393.37     33.54 o
   3   5  11     5243.81     5201.31    154.85 o
   4   5  11      207.03      181.52     31.51 o
   5   5  11      609.42      626.03     37.97 o
   6   5  11      439.60      463.30     48.06 o
   7   5  11       28.42       12.50     49.77 o
   8   5  11      111.87       43.21     51.81 o
   9   5  11      650.36      745.01    111.54 o
  10   5  11      476.51      445.78     79.81 o
 -10   6  11      267.28      319.58     50.95 o
  -9   6  11      686.37      731.59     64.25 o
  -8   6  11       66.95      123.34     44.92 o
  -7   6  11     1297.69     1253.35     64.18 o
  -6   6  11     1741.70     1859.44     77.64 o
  -5   6  11      385.80      361.83     41.67 o
  -4   6  11     1036.49      969.02     56.88 o
  -3   6  11     2426.44     2339.27     91.51 o
  -2   6  11      370.95      441.78     48.95 o
  -1   6  11       32.65       34.97     32.51 o
   0   6  11      113.84       86.23     41.54 o
   1   6  11       23.58       22.35     24.49 o
   2   6  11      294.14      292.89     33.17 o
   3   6  11     2508.40     2524.48     87.92 o
   4   6  11      948.13     1017.55     47.08 o
   5   6  11      314.97      349.08     37.34 o
   6   6  11     1943.70     2143.21     96.99 o
   7   6  11     1441.05     1474.07     81.94 o
   8   6  11       80.60       12.89     55.50 o
   9   6  11      682.83      762.42     87.04 o
  10   6  11      306.54      332.61    112.09 o
  -9   7  11      312.81      306.97     54.66 o
  -8   7  11      656.34      698.11     63.58 o
  -7   7  11      257.99      231.82     39.55 o
  -6   7  11      602.01      647.75     54.68 o
  -5   7  11       75.13       99.00     36.21 o
  -4   7  11      142.28      167.82     37.83 o
  -3   7  11      837.04      710.65     71.41 o
  -2   7  11      585.24      627.91     55.17 o
  -1   7  11       82.25       34.32     45.53 o
   0   7  11      461.92      568.36    103.09 o
   1   7  11       36.48       39.94     39.98 o
   2   7  11      523.51      561.70     59.43 o
   3   7  11      939.04      794.61    115.77 o
   4   7  11      256.26      275.88     37.80 o
   5   7  11       89.44       64.94     34.12 o
   6   7  11      668.27      695.74     64.49 o
   7   7  11      204.04      115.77     73.14 o
   8   7  11      500.01      509.71     73.05 o
   9   7  11      316.29      244.03    105.11 o
  -8   8  11      206.49      263.23     45.75 o
  -7   8  11     1195.22     1233.68     73.99 o
  -6   8  11       99.76       50.14     39.06 o
  -5   8  11     1463.78     1436.45     92.01 o
  -4   8  11      602.97      561.24     51.22 o
  -3   8  11     1659.95     1531.38    102.38 o
  -2   8  11      553.88      522.92     48.68 o
  -1   8  11      514.96      538.09     65.24 o
   0   8  11        5.69        6.68     46.93 o
   1   8  11      594.36      482.44     60.41 o
   2   8  11      520.75      473.21     61.81 o
   3   8  11     1512.91     1510.15     98.49 o
   4   8  11      575.32      644.21     66.89 o
   5   8  11     1589.51     1603.95    100.96 o
   6   8  11       85.22       56.30     72.03 o
   7   8  11     1148.84     1194.42     95.17 o
   8   8  11      197.94      202.49     63.42 o
  -7   9  11      600.85      453.07     55.07 o
  -6   9  11       76.27       72.34     44.13 o
  -5   9  11       64.01      105.36     42.93 o
  -4   9  11      909.97      938.92     64.83 o
  -3   9  11      298.19      294.40     44.82 o
  -2   9  11     1471.49     1455.81     76.57 o
  -1   9  11     2039.15     2078.53    111.90 o
   0   9  11     1070.94      940.73     84.64 o
   1   9  11     2278.41     2494.24    132.19 o
   2   9  11     1492.12     1420.55    101.47 o
   3   9  11      222.57      163.25     55.48 o
   4   9  11      998.13     1100.75     86.00 o
   5   9  11       41.76       47.93     48.34 o
   6   9  11       84.60       43.74     78.65 o
   7   9  11      518.58      495.15     70.17 o
  -6  10  11      733.52      749.51     75.13 o
  -5  10  11      181.00      197.97     56.72 o
  -4  10  11     2208.25     2339.72    128.54 o
  -3  10  11      255.50      253.98     48.12 o
  -2  10  11      712.05      624.06     58.39 o
  -1  10  11     1025.29     1120.45     81.36 o
   0  10  11      515.13      554.35     75.10 o
   1  10  11      923.35      973.32     92.98 o
   2  10  11      735.02      771.01     80.35 o
   3  10  11      314.86      239.34     61.63 o
   4  10  11     2206.23     2262.20    135.52 o
   5  10  11       92.85      132.73     57.69 o
   6  10  11      664.69      758.20    121.65 o
  -4  11  11      775.17      731.14     78.71 o
  -3  11  11      503.80      522.80     71.62 o
  -2  11  11      145.28      261.07     59.91 o
  -1  11  11      238.98      225.16     56.97 o
   0  11  11     1193.99     1376.60    114.48 o
   1  11  11       92.50      130.38     63.02 o
   2  11  11      137.32      191.49     67.11 o
   3  11  11      678.07      778.39     85.74 o
   4  11  11      748.62      876.67     90.85 o
  -2  12  11       28.67      -20.36     55.00 o
  -1  12  11       97.41       37.90     57.65 o
   0  12  11      971.04     1033.60    106.01 o
   1  12  11       94.10       85.08     68.87 o
   2  12  11       53.55       46.36     67.65 o
   0   0  12      122.85      113.35     35.78 o
   1   0  12     1341.47     1300.86     51.41 o
   2   0  12     4998.11     4839.09    131.66 o
   3   0  12      141.13      115.86     23.53 o
   4   0  12     1395.61     1357.52     54.98 o
   5   0  12     1695.63     1600.17     85.70 o
   6   0  12      292.05      266.58     44.81 o
   7   0  12      408.50      385.79     52.20 o
   8   0  12      229.05      299.69     69.26 o
   9   0  12      164.87      210.85     57.15 o
  10   0  12     1030.39     1046.25     82.90 o
  11   0  12      158.39       72.65     73.87 o
 -10   1  12      929.83      990.67     81.52 o
  -9   1  12      604.54      582.46     62.52 o
  -8   1  12      157.67      201.55     53.59 o
  -7   1  12       29.87       -2.58     38.19 o
  -6   1  12     1577.97     1575.72     86.06 o
  -5   1  12     3050.03     3006.48    106.41 o
  -4   1  12      461.24      433.49     32.30 o
  -3   1  12      831.98      843.76     43.06 o
  -2   1  12     3927.13     3881.93     97.59 o
  -1   1  12     7668.42     7732.10    189.94 o
   0   1  12     1759.31     1777.20     59.63 o
   1   1  12     7061.79     7109.09    188.22 o
   2   1  12     3716.41     3572.14    105.50 o
   3   1  12      906.61      992.47     44.65 o
   4   1  12      386.07      352.66     30.61 o
   5   1  12     3192.13     3298.71    139.69 o
   6   1  12     1602.76     1481.67     93.69 o
   7   1  12       43.36       87.05     40.24 o
   8   1  12      228.09      254.88     49.14 o
   9   1  12      583.32      523.84     63.12 o
  10   1  12      975.32     1057.87    102.95 o
 -10   2  12       59.63       48.08     44.02 o
  -9   2  12     1203.87     1256.62     86.62 o
  -8   2  12       26.78       39.93     42.71 o
  -7   2  12      156.78      162.19     43.89 o
  -6   2  12     3317.80     3120.19    203.47 o
  -5   2  12     1340.24     1314.90     61.91 o
  -4   2  12     2321.60     2245.38     68.92 o
  -3   2  12     2916.91     2806.81     87.07 o
  -2   2  12     2074.82     2039.36     73.51 o
  -1   2  12     1123.17     1092.23     47.15 o
   0   2  12      464.45      436.30     30.42 o
   1   2  12     1133.06     1106.56     46.03 o
   2   2  12     2535.29     2572.04     67.50 o
   3   2  12     2810.92     2784.35     86.07 o
   4   2  12     2308.89     2221.00     73.48 o
   5   2  12     1048.30     1011.13     70.36 o
   6   2  12     3657.68     3650.10    138.93 o
   7   2  12      101.83      136.39     55.69 o
   8   2  12       18.61       -2.30     42.05 o
   9   2  12     1302.23     1187.88     85.13 o
  10   2  12      128.33      125.78     53.49 o
 -10   3  12      758.04      675.83     62.15 o
  -9   3  12      374.79      480.02     64.96 o
  -8   3  12      845.25      794.71    119.77 o
  -7   3  12       74.07       72.69     40.78 o
  -6   3  12     2587.63     2492.46    114.33 o
  -5   3  12       87.45      101.37     34.20 o
  -4   3  12      165.12      142.68     33.12 o
  -3   3  12     2647.10     2644.60     75.54 o
  -2   3  12     1916.15     1883.43     69.35 o
  -1   3  12     1747.58     1776.80     64.02 o
   0   3  12       21.86       16.67     21.60 o
   1   3  12     1738.09     1806.47     56.71 o
   2   3  12     2103.59     2111.17     61.56 o
   3   3  12     2450.67     2514.35     79.25 o
   4   3  12      242.39      200.53     27.88 o
   5   3  12       96.56       27.63     52.42 o
   6   3  12     2710.59     2768.75    117.21 o
   7   3  12       51.25       79.85     42.93 o
   8   3  12      892.29      927.67     73.92 o
   9   3  12      395.78      393.80     59.07 o
  10   3  12      714.43      842.35     76.19 o
 -10   4  12      451.88      433.04     64.94 o
  -9   4  12     1539.30     1551.04    146.98 o
  -8   4  12      500.38      340.89     56.37 o
  -7   4  12      931.19      827.16     61.58 o
  -6   4  12      883.77      818.59     57.07 o
  -5   4  12     1655.43     1654.26    103.01 o
  -4   4  12      332.24      291.28     32.34 o
  -3   4  12     1788.03     1748.95     58.63 o
  -2   4  12      344.38      338.54     32.49 o
  -1   4  12       82.47       76.42     25.57 o
   0   4  12        9.71       21.09     22.33 o
   1   4  12      106.98       99.80     22.48 o
   2   4  12      483.24      487.79     30.76 o
   3   4  12     1379.06     1522.45     60.30 o
   4   4  12      270.58      275.82     27.05 o
   5   4  12     1787.09     1902.55     78.01 o
   6   4  12      814.40      725.72     83.47 o
   7   4  12     1129.83     1240.29     79.03 o
   8   4  12      455.00      477.69     60.13 o
   9   4  12     1540.38     1645.39    120.34 o
  10   4  12      308.26      346.69     74.00 o
  -9   5  12      323.08      377.45     54.84 o
  -8   5  12     1270.84     1248.02     81.11 o
  -7   5  12      256.37      236.22     44.89 o
  -6   5  12     1443.77     1462.29     77.58 o
  -5   5  12      742.11      741.09     55.18 o
  -4   5  12      272.92      238.89     33.23 o
  -3   5  12      412.38      452.36     37.31 o
  -2   5  12     1615.00     1650.79     68.16 o
  -1   5  12      632.76      585.86     45.04 o
   0   5  12     3823.66     3794.20    109.44 o
   1   5  12      705.34      742.85     54.24 o
   2   5  12     1999.60     2011.65     67.08 o
   3   5  12      433.56      466.79     34.73 o
   4   5  12      364.06      399.88     33.25 o
   5   5  12      758.00      883.67     50.62 o
   6   5  12     1435.40     1442.72    105.53 o
   7   5  12      151.87      173.63     57.52 o
   8   5  12     1098.35     1082.55     99.16 o
   9   5  12      349.11      268.60     66.86 o
  -9   6  12      305.66      268.89     53.20 o
  -8   6  12      331.12      352.29     52.84 o
  -7   6  12      857.16      904.81     65.75 o
  -6   6  12      352.25      351.15     48.95 o
  -5   6  12     1598.09     1540.39     68.07 o
  -4   6  12     1313.79     1182.09     67.90 o
  -3   6  12      479.25      457.83     47.45 o
  -2   6  12     4300.63     4270.04    158.07 o
  -1   6  12      574.78      516.53     59.35 o
   0   6  12       11.15       42.81     34.58 o
   1   6  12      394.21      484.07     47.64 o
   2   6  12     4327.42     4226.66    133.92 o
   3   6  12      464.89      456.42     39.58 o
   4   6  12     1202.63     1187.51     59.92 o
   5   6  12     1439.78     1477.65     68.73 o
   6   6  12      328.57      322.66     64.11 o
   7   6  12      964.94     1081.88    140.39 o
   8   6  12      323.17      346.63     69.96 o
   9   6  12      333.58      389.05     72.66 o
  -8   7  12      137.23      131.66     48.77 o
  -7   7  12       48.57       66.26     43.54 o
  -6   7  12       89.36      107.91     35.86 o
  -5   7  12      957.18      956.24     61.75 o
  -4   7  12      322.37      353.57     44.13 o
  -3   7  12      241.19      307.04     41.70 o
  -2   7  12      579.83      599.69     50.44 o
  -1   7  12     3534.63     3338.12    134.44 o
   0   7  12        0.26       60.58     45.00 o
   1   7  12     3427.11     3408.08    159.56 o
   2   7  12      802.42      791.94     68.13 o
   3   7  12      225.75      243.49     49.76 o
   4   7  12      430.64      423.27     47.37 o
   5   7  12      919.23      931.66     63.77 o
   6   7  12      144.49      110.62     69.09 o
  -8   8  12      427.17      466.41     61.50 o
  -7   8  12      357.78      375.24     58.67 o
  -6   8  12      724.04      619.90     58.11 o
  -5   8  12       40.16       54.36     47.64 o
  -4   8  12     1590.72     1446.58     78.70 o
  -3   8  12      956.02     1027.31     99.84 o
  -2   8  12     1174.05     1101.75     66.90 o
  -1   8  12      922.17      852.92     67.31 o
   0   8  12      701.89      868.83     82.38 o
   1   8  12      811.47      827.51    112.65 o
   2   8  12     1260.60     1228.14     89.51 o
   3   8  12      780.51      857.26     78.07 o
   4   8  12     1822.01     1830.63    105.97 o
   5   8  12       51.67        1.51     46.04 o
   6   8  12      805.97      967.32    113.93 o
  -7   9  12      157.25      204.04     51.94 o
  -6   9  12      530.58      479.78     56.81 o
  -5   9  12       96.66       63.18     44.50 o
  -4   9  12      370.07      429.95     52.31 o
  -3   9  12     1538.55     1526.04     82.70 o
  -2   9  12       89.09      117.24     46.36 o
  -1   9  12      851.85      846.31     71.37 o
   0   9  12      788.33      828.65     83.04 o
   1   9  12      754.54      831.12     81.73 o
   2   9  12      124.14      136.50     52.49 o
   3   9  12     1458.54     1499.68    104.47 o
   4   9  12      395.04      469.13     67.35 o
   5   9  12       66.76      -26.46     72.77 o
   6   9  12      432.22      632.51    108.05 o
   7   9  12      133.61      161.71     90.78 o
  -5  10  12      567.04      570.77     70.74 o
  -4  10  12      703.28      811.80     65.21 o
  -3  10  12      590.60      539.76     58.32 o
  -2  10  12      335.92      332.79     52.42 o
  -1  10  12        6.41      -69.50     48.61 o
   0  10  12     1509.62     1558.90    244.40 o
   1  10  12        4.38       43.30     58.99 o
   2  10  12      328.40      307.82     71.67 o
   3  10  12      508.97      513.94    120.00 o
   4  10  12      653.69      652.14     86.00 o
   5  10  12      589.01      657.50    112.83 o
  -3  11  12      137.98       39.89     56.25 o
  -2  11  12      262.68      270.15     63.09 o
  -1  11  12      581.89      669.79     74.01 o
   0  11  12      641.71      478.41     81.94 o
   1  11  12      572.83      581.50     82.84 o
   2  11  12      269.52      295.15     70.19 o
   3  11  12      146.98      111.79     76.44 o
   1   0  13     6722.56     6682.31    195.81 o
   2   0  13      789.96      769.82     37.97 o
   3   0  13     1417.74     1359.48     76.67 o
   4   0  13      381.61      400.70     33.34 o
   5   0  13      762.92      763.91     60.09 o
   6   0  13     1693.58     1721.42    106.39 o
   7   0  13     1383.19     1299.40     83.02 o
   8   0  13     1598.55     1595.59     97.06 o
   9   0  13       79.68       59.07     51.27 o
  10   0  13       79.80      117.09     55.15 o
 -10   1  13       52.79       59.74     51.51 o
  -9   1  13     1278.93     1482.99     95.62 o
  -8   1  13     1460.99     1445.26    135.78 o
  -7   1  13     1014.58     1018.15     72.61 o
  -6   1  13      799.09      743.54     62.99 o
  -5   1  13      404.19      465.89     51.19 o
  -4   1  13     4697.11     4705.54    132.95 o
  -3   1  13      933.19      928.02     46.11 o
  -2   1  13     1009.01      923.78     41.95 o
  -1   1  13       13.88       10.53     21.27 o
   0   1  13      123.61       90.02     27.21 o
   1   1  13       15.64      -11.72     24.57 o
   2   1  13     1078.12     1069.44     48.10 o
   3   1  13      893.32      795.66     42.53 o
   4   1  13     4787.66     4850.66    133.48 o
   5   1  13      696.01      747.45     74.09 o
   6   1  13      782.31      824.97     65.68 o
   7   1  13      855.14      868.59     70.71 o
   8   1  13     1404.00     1617.46     96.60 o
   9   1  13     1371.99     1524.90     98.00 o
  10   1  13       37.94       44.13     55.45 o
 -10   2  13      203.49      182.17     58.36 o
  -9   2  13      155.94      142.79     51.09 o
  -8   2  13      416.89      348.02     56.40 o
  -7   2  13       15.79       18.51     51.83 o
  -6   2  13      956.01     1069.22     72.54 o
  -5   2  13      664.32      599.41     54.50 o
  -4   2  13      899.21      995.23     45.33 o
  -3   2  13      729.52      721.75     44.11 o
  -2   2  13      202.19      209.66     26.28 o
  -1   2  13     1345.18     1238.68     52.61 o
   0   2  13     3782.78     3798.20    108.11 o
   1   2  13     1290.31     1311.84     54.27 o
   2   2  13      309.35      359.43     31.77 o
   3   2  13      778.36      862.35     49.98 o
   4   2  13      883.33      900.17     46.94 o
   5   2  13      617.10      522.87     53.59 o
   6   2  13      798.36      890.62     70.38 o
   7   2  13       20.44       80.90     45.21 o
   8   2  13      368.85      483.54     61.66 o
   9   2  13      177.01      165.34     54.75 o
  10   2  13      137.66      223.10     57.26 o
 -10   3  13       51.82       81.87     47.07 o
  -9   3  13      798.75      816.89     74.82 o
  -8   3  13       75.90       88.77     47.52 o
  -7   3  13      554.03      611.54     90.09 o
  -6   3  13      235.95      235.25     41.99 o
  -5   3  13      400.41      558.38     64.96 o
  -4   3  13     1788.69     1730.95     69.45 o
  -3   3  13     2122.11     2185.20     68.28 o
  -2   3  13      929.54      902.70     46.22 o
  -1   3  13      139.77      152.79     27.21 o
   0   3  13     1460.59     1462.07     58.88 o
   1   3  13      118.76      120.68     23.03 o
   2   3  13     1034.60      976.04     47.41 o
   3   3  13     1911.47     1961.43     90.87 o
   4   3  13     1712.09     1712.68     67.09 o
   5   3  13      432.07      417.91     50.99 o
   6   3  13      183.81      137.06     44.36 o
   7   3  13      683.26      667.74     65.13 o
   8   3  13      108.28       76.45     62.03 o
   9   3  13      908.40      869.02     77.50 o
  10   3  13       63.28       12.56     66.20 o
  -9   4  13      177.10      275.00     58.44 o
  -8   4  13      262.81      218.87     48.11 o
  -7   4  13      120.18      109.92     42.74 o
  -6   4  13      133.33      136.18     40.11 o
  -5   4  13      865.05      890.65     61.23 o
  -4   4  13      154.12      228.34     34.31 o
  -3   4  13     2739.62     2663.30     88.31 o
  -2   4  13      216.05      259.81     36.60 o
  -1   4  13     4555.15     4569.67    123.39 o
   0   4  13      973.92     1018.28     47.69 o
   1   4  13     4062.60     4079.01    110.26 o
   2   4  13      167.37      186.70     25.71 o
   3   4  13     2740.83     2593.03     85.65 o
   4   4  13      152.93      168.22     29.63 o
   5   4  13      647.82      631.22     61.60 o
   6   4  13      142.05      159.02     47.48 o
   7   4  13      145.20      127.97     49.43 o
   8   4  13      264.43      273.44     57.80 o
   9   4  13      221.41      283.80     70.78 o
  -9   5  13      537.53      569.92     62.03 o
  -8   5  13      567.78      608.46     60.42 o
  -7   5  13       56.11       94.19     42.96 o
  -6   5  13      969.31      881.60     63.14 o
  -5   5  13      298.14      296.57     44.15 o
  -4   5  13     2073.24     2066.00     89.67 o
  -3   5  13      629.45      535.02     40.84 o
  -2   5  13     1590.81     1514.72     74.50 o
  -1   5  13      160.93      161.42     33.88 o
   0   5  13     1646.72     1670.85     64.81 o
   1   5  13       82.70       70.08     26.98 o
   2   5  13     1794.25     1816.38     65.97 o
   3   5  13      527.40      465.50     34.20 o
   4   5  13     2288.81     2271.45     80.15 o
   5   5  13      276.16      282.64     58.08 o
   6   5  13     1008.44     1083.19     93.45 o
   7   5  13       62.50       99.40     55.67 o
   8   5  13      523.13      419.43     76.86 o
   9   5  13      460.21      518.52     82.94 o
  -8   6  13      290.64      226.85     50.94 o
  -7   6  13      446.71      478.31     55.19 o
  -6   6  13      625.94      671.06     59.22 o
  -5   6  13      310.68      273.78     45.10 o
  -4   6  13      373.07      294.89     54.96 o
  -3   6  13       56.47       71.83     32.34 o
  -2   6  13     1600.22     1529.29     74.69 o
  -1   6  13     1513.44     1657.13     94.76 o
   0   6  13      451.04      430.48     52.64 o
   1   6  13     1697.74     1709.10     85.89 o
   2   6  13     1678.24     1618.71     88.04 o
   3   6  13      146.66      163.06     37.13 o
   4   6  13      428.35      456.70     42.99 o
   5   6  13      412.37      366.62     88.57 o
   6   6  13      682.17      585.30     78.82 o
   7   6  13      389.51      454.56     75.02 o
   8   6  13      259.60      320.64     72.32 o
  -8   7  13      369.51      400.50     57.64 o
  -7   7  13      892.39     1019.81     73.58 o
  -6   7  13       77.02       74.01     44.02 o
  -5   7  13     1077.21     1244.22    100.37 o
  -4   7  13      369.84      388.56     43.18 o
  -3   7  13      342.99      368.07     44.81 o
  -2   7  13      660.80      661.84     62.70 o
  -1   7  13      214.06      166.26     53.93 o
   0   7  13        9.15       -3.13     48.70 o
   1   7  13      181.93      222.30     88.02 o
   2   7  13      608.11      596.09     65.29 o
   3   7  13      165.69      169.39     40.52 o
   4   7  13      399.56      458.02     50.74 o
   5   7  13     1135.35     1372.33    145.91 o
   6   7  13       82.62      292.55     95.19 o
   7   7  13      893.94      844.20    128.63 o
  -7   8  13      104.74      131.08     81.76 o
  -6   8  13      317.62      382.25     54.96 o
  -5   8  13      315.81      318.62     48.65 o
  -4   8  13      955.30      975.89     95.38 o
  -3   8  13      478.91      418.03     53.31 o
  -2   8  13      441.16      482.21     50.24 o
  -1   8  13      226.91      221.05     60.27 o
   0   8  13     2317.42     2323.53    131.49 o
   1   8  13      234.89      229.53     57.17 o
   2   8  13      525.46      665.24     73.32 o
   3   8  13      476.15      460.11     62.36 o
   4   8  13      951.05      951.03    104.56 o
   5   8  13      244.45      333.71     83.80 o
  -6   9  13      564.24      680.79     78.95 o
  -5   9  13      367.14      407.26     59.04 o
  -4   9  13      326.45      363.25     64.86 o
  -3   9  13      723.65      662.15     59.20 o
  -2   9  13      865.04      854.43     64.05 o
  -1   9  13      136.59      119.28     72.40 o
   0   9  13       18.63       36.00     55.95 o
   1   9  13      116.32       90.06     54.82 o
   2   9  13      792.31      754.61     79.42 o
   3   9  13      662.60      714.08     75.94 o
   4   9  13      207.26      164.47     59.25 o
   5   9  13      367.94      367.15     92.98 o
  -4  10  13      231.55      224.38     52.15 o
  -3  10  13      605.16      719.00     65.03 o
  -2  10  13       22.50        1.10     45.34 o
  -1  10  13     1319.33     1378.48    112.77 o
   0  10  13      550.70      565.43     80.15 o
   1  10  13     1415.32     1353.96    108.43 o
   2  10  13       37.84       59.94     60.59 o
   3  10  13      719.98      697.76     81.80 o
   4  10  13      276.61      304.64     67.23 o
  -1  11  13      161.06      260.89     75.50 o
   0  11  13     1055.06     1271.44    114.34 o
   1  11  13      134.51      157.33     69.36 o
   0   0  14     1633.56     1699.65    174.02 o
   1   0  14     1227.45     1293.05     63.57 o
   2   0  14       24.99      -11.18     24.44 o
   3   0  14     2690.77     2786.98    101.12 o
   4   0  14      425.51      477.44     37.46 o
   5   0  14      648.91      641.90     60.29 o
   6   0  14       39.27       36.09     42.36 o
   7   0  14      348.25      399.60     57.38 o
   8   0  14        8.02       18.16     49.24 o
   9   0  14      356.77      470.33     66.41 o
  -9   1  14       81.98       41.49     50.56 o
  -8   1  14      239.89      328.14     58.14 o
  -7   1  14      939.17      918.39     73.90 o
  -6   1  14      417.47      410.67     52.93 o
  -5   1  14      603.43      590.00     56.88 o
  -4   1  14     2695.66     2802.70     81.43 o
  -3   1  14      763.83      711.44     44.62 o
  -2   1  14      179.23      180.30     29.37 o
  -1   1  14     2030.88     2018.48     78.31 o
   0   1  14     1321.15     1369.83     65.42 o
   1   1  14     1869.78     1861.21     78.22 o
   2   1  14      230.21      179.22     29.22 o
   3   1  14      843.84      856.35     58.03 o
   4   1  14     2445.30     2464.20     85.82 o
   5   1  14      451.79      457.33     55.21 o
   6   1  14      441.40      492.01     57.90 o
   7   1  14      993.12      894.98     75.07 o
   8   1  14      284.52      345.13     59.69 o
   9   1  14       47.79       18.08     50.64 o
  -9   2  14       30.39       37.90     52.13 o
  -8   2  14     1696.19     1806.31    137.06 o
  -7   2  14       47.70       69.04     45.53 o
  -6   2  14      359.58      381.81     53.24 o
  -5   2  14      169.98      180.14     39.84 o
  -4   2  14     2718.39     2840.58     83.54 o
  -3   2  14      735.66      746.51     40.52 o
  -2   2  14      216.16      203.14     27.74 o
  -1   2  14     1506.03     1565.81     98.35 o
   0   2  14     1155.08     1274.22     63.95 o
   1   2  14     1444.13     1566.69     76.00 o
   2   2  14      217.27      196.65     29.78 o
   3   2  14      674.61      660.91     48.19 o
   4   2  14     2712.45     2710.58     91.09 o
   5   2  14      103.04      151.63     55.05 o
   6   2  14      321.53      258.33     53.01 o
   7   2  14       95.83       25.45     46.14 o
   8   2  14     1661.13     1772.30    106.13 o
   9   2  14       22.09       27.86     52.72 o
  -9   3  14      395.32      368.19     94.58 o
  -8   3  14      453.15      462.50     61.78 o
  -7   3  14     1317.00     1289.76     75.99 o
  -6   3  14      335.38      318.83     47.12 o
  -5   3  14      634.20      666.45     54.00 o
  -4   3  14     1880.32     1851.16     73.86 o
  -3   3  14        9.13        9.95     25.75 o
  -2   3  14      593.13      631.04     38.04 o
  -1   3  14     1901.86     1964.64     77.74 o
   0   3  14      380.83      410.13     40.53 o
   1   3  14     1850.04     1890.10     71.06 o
   2   3  14      508.52      531.19     39.41 o
   3   3  14       12.27       19.46     23.84 o
   4   3  14     1758.02     1784.40     70.36 o
   5   3  14      667.11      628.39     78.76 o
   6   3  14      322.92      316.28     52.69 o
   7   3  14     1139.10     1307.93    124.90 o
   8   3  14      539.14      510.51     67.05 o
   9   3  14      365.52      426.15     74.80 o
  -9   4  14      212.08      159.85     49.80 o
  -8   4  14     1504.27     1581.11     88.64 o
  -7   4  14      419.16      403.52     67.95 o
  -6   4  14      457.12      454.44     51.75 o
  -5   4  14      643.57      635.72     55.15 o
  -4   4  14     1523.89     1478.68     68.93 o
  -3   4  14     1130.28     1126.21     57.11 o
  -2   4  14     1003.27      940.53     57.07 o
  -1   4  14      938.77      997.44     51.72 o
   0   4  14     1061.19     1143.42     48.88 o
   1   4  14     1013.61     1004.76     52.01 o
   2   4  14      920.31      920.52     50.54 o
   3   4  14     1198.32     1134.07     55.68 o
   4   4  14     1684.79     1804.63     70.60 o
   5   4  14      711.01      726.15     65.48 o
   6   4  14      445.28      454.56     59.04 o
   7   4  14      385.78      305.32     57.98 o
   8   4  14     1606.91     1704.30    104.82 o
   9   4  14      203.83      205.51     72.71 o
  -8   5  14      393.32      455.54     58.18 o
  -7   5  14      630.38      607.98     62.78 o
  -6   5  14      175.74      177.20     45.16 o
  -5   5  14     1331.01     1287.00    119.83 o
  -4   5  14      819.11      853.39     58.38 o
  -3   5  14     1280.35     1287.84     80.05 o
  -2   5  14      337.44      278.83     40.44 o
  -1   5  14      437.80      453.09     53.24 o
   0   5  14     2518.56     2470.64     84.80 o
   1   5  14      424.31      405.82     37.14 o
   2   5  14      225.74      247.70     34.69 o
   3   5  14     1198.48     1221.30     59.99 o
   4   5  14      626.94      633.64     46.38 o
   5   5  14     1303.11     1338.95     86.20 o
   6   5  14      228.71      234.84     64.45 o
   7   5  14      456.89      601.74     88.57 o
   8   5  14      420.67      570.76    100.88 o
  -8   6  14      100.33      165.20     51.81 o
  -7   6  14      519.48      415.56     56.64 o
  -6   6  14      443.61      452.81     54.73 o
  -5   6  14      166.57      154.95     44.45 o
  -4   6  14      467.23      408.93     48.37 o
  -3   6  14     2375.03     2274.92    107.95 o
  -2   6  14      324.68      319.80     44.52 o
  -1   6  14      960.07      919.22     65.46 o
   0   6  14     1271.39     1220.92     66.82 o
   1   6  14      933.12      893.50     56.58 o
   2   6  14      370.30      362.23     41.37 o
   3   6  14     2444.85     2204.76    107.14 o
   4   6  14      312.14      290.90     48.76 o
   5   6  14      143.18       83.43     83.80 o
   6   6  14      435.77      567.12     77.98 o
   7   6  14      410.68      473.10     78.64 o
   8   6  14      113.60      178.79     71.03 o
  -7   7  14      267.43      270.47     60.05 o
  -6   7  14      307.86      250.93     50.89 o
  -5   7  14      118.54      122.15     45.28 o
  -4   7  14     1170.05     1173.89     71.40 o
  -3   7  14     1080.80     1037.55     90.50 o
  -2   7  14       19.12       19.36     49.79 o
  -1   7  14      841.88      822.61     69.17 o
   0   7  14     1017.00     1083.38     90.67 o
   1   7  14      834.08      890.66     79.22 o
   2   7  14       77.32       37.03     35.50 o
   3   7  14     1114.66     1012.83     72.39 o
   4   7  14     1094.21      912.38     87.31 o
   5   7  14      109.75       84.16     80.85 o
   6   7  14      262.77      104.01     92.25 o
   7   7  14      226.73      264.62    102.17 o
  -6   8  14      179.01      143.67     51.54 o
  -5   8  14      802.61      755.17     89.97 o
  -4   8  14      949.56      814.36     65.83 o
  -3   8  14      451.87      413.99     52.11 o
  -2   8  14      447.20      475.97     62.63 o
  -1   8  14     1260.95     1232.98    102.00 o
   0   8  14        1.23      -27.73     49.88 o
   1   8  14     1237.33     1307.44     97.47 o
   2   8  14      516.60      571.40     68.73 o
   3   8  14      297.46      298.61     60.02 o
   4   8  14      889.34      953.72    115.77 o
  -5   9  14      511.33      443.45     58.27 o
  -4   9  14       71.43       40.42     53.81 o
  -3   9  14       17.91       28.61     44.07 o
  -2   9  14     1299.37     1369.31    109.56 o
  -1   9  14      259.72      272.78     74.79 o
   0   9  14        0.84       20.17     55.78 o
   1   9  14      301.77      319.33     65.97 o
   2   9  14     1387.79     1400.57    103.82 o
   3   9  14       15.64       62.47     53.15 o
   4   9  14       81.83      148.48     81.59 o
  -2  10  14      508.06      573.63     73.86 o
  -1  10  14      208.59      192.79     57.62 o
   0  10  14      156.17      140.25     76.08 o
   1  10  14      150.15      160.34     66.05 o
   2  10  14      496.60      516.58     80.39 o
   1   0  15     1384.71     1426.81     70.28 o
   2   0  15      993.46      943.85     50.82 o
   3   0  15      271.30      249.42     45.51 o
   4   0  15      136.11      136.93     32.28 o
   5   0  15      334.87      367.31     52.99 o
   6   0  15     1435.80     1498.74     91.66 o
   7   0  15     1663.70     1716.78    102.36 o
   8   0  15      338.96      317.46     60.88 o
   9   0  15      329.12      334.78     63.07 o
  -9   1  15      611.58      653.14     74.77 o
  -8   1  15      462.18      526.14     66.94 o
  -7   1  15      188.86      220.88     51.99 o
  -6   1  15      246.24      256.20     50.31 o
  -5   1  15      394.59      402.64     54.63 o
  -4   1  15     1101.71     1242.42     58.42 o
  -3   1  15     1936.33     2020.54     76.85 o
  -2   1  15       50.99       75.17     28.97 o
  -1   1  15     1770.25     1863.58     82.98 o
   0   1  15        7.49       -2.89     30.07 o
   1   1  15     1822.46     1759.04     78.93 o
   2   1  15       75.79       73.63     28.21 o
   3   1  15     2197.47     2255.76     88.55 o
   4   1  15     1105.63     1136.43     56.93 o
   5   1  15      396.41      494.57     60.58 o
   6   1  15      280.71      304.05     73.92 o
   7   1  15      204.03      197.53     53.05 o
   8   1  15      428.03      470.90     65.68 o
   9   1  15      603.44      712.51     76.23 o
  -8   2  15       54.11        1.44     51.68 o
  -7   2  15      721.71      781.42     73.26 o
  -6   2  15      425.65      391.51     49.85 o
  -5   2  15      311.03      326.00     47.40 o
  -4   2  15      604.21      674.88     42.50 o
  -3   2  15      244.88      248.99     35.61 o
  -2   2  15      323.04      319.29     35.82 o
  -1   2  15      508.32      494.34     51.03 o
   0   2  15     2636.24     2646.98     99.25 o
   1   2  15      365.95      368.46     37.06 o
   2   2  15      343.18      370.96     43.05 o
   3   2  15      439.65      472.68     55.12 o
   4   2  15      599.35      610.34     44.78 o
   5   2  15      249.11      301.61     52.50 o
   6   2  15      513.72      564.96     62.49 o
   7   2  15      788.68      866.76     81.90 o
   8   2  15       52.67       77.17     54.25 o
  -8   3  15      112.46       29.91     44.77 o
  -7   3  15      407.04      474.19     55.64 o
  -6   3  15      244.76      242.60     46.13 o
  -5   3  15      501.00      551.16     62.97 o
  -4   3  15      178.15      190.15     36.14 o
  -3   3  15     2279.88     2350.13     77.28 o
  -2   3  15     2521.18     2446.38     87.34 o
  -1   3  15     1160.45     1258.62     67.82 o
   0   3  15     1463.81     1465.57     72.34 o
   1   3  15     1338.21     1326.67     60.59 o
   2   3  15     2705.42     2715.70     89.38 o
   3   3  15     2388.60     2346.89     83.94 o
   4   3  15      128.71      123.97     32.12 o
   5   3  15      585.63      562.82     69.18 o
   6   3  15      258.69      253.69     53.17 o
   7   3  15      390.34      307.18     61.72 o
   8   3  15      135.33      249.67     60.35 o
  -8   4  15      332.96      286.19     55.37 o
  -7   4  15      553.95      506.79     58.00 o
  -6   4  15     1843.22     1845.78     92.39 o
  -5   4  15      383.56      401.65     50.79 o
  -4   4  15     1702.09     1530.07     80.74 o
  -3   4  15        5.55      -23.46     30.06 o
  -2   4  15     1558.04     1506.66     71.83 o
  -1   4  15      899.29      892.90     77.50 o
   0   4  15     2261.40     2259.95     81.39 o
   1   4  15     1021.32     1019.37     75.69 o
   2   4  15     1232.65     1262.34     61.72 o
   3   4  15       17.55      -10.62     29.46 o
   4   4  15     1746.15     1864.58     83.37 o
   5   4  15      366.69      473.75     58.62 o
   6   4  15     1933.34     1906.71    109.06 o
   7   4  15      603.10      543.01     66.55 o
   8   4  15      379.76      485.55     68.59 o
  -7   5  15      124.25      150.34     49.50 o
  -6   5  15       34.88       63.50     43.37 o
  -5   5  15      148.07      150.75     44.35 o
  -4   5  15      410.15      378.32     48.68 o
  -3   5  15     1185.21     1104.86     61.06 o
  -2   5  15       98.28      106.81     34.86 o
  -1   5  15     2117.38     2142.18     91.92 o
   0   5  15      337.49      340.67     50.39 o
   1   5  15     2269.88     2335.48     94.04 o
   2   5  15       93.43       52.10     31.78 o
   3   5  15     1163.09     1322.85     62.53 o
   4   5  15      302.41      372.06     46.35 o
   5   5  15      189.94      190.72     53.16 o
   6   5  15       34.42       13.01     57.92 o
   7   5  15       92.76       55.15     62.47 o
  -7   6  15      762.49      736.94     67.71 o
  -6   6  15      590.23      513.11     58.41 o
  -5   6  15      394.40      372.99     51.99 o
  -4   6  15      406.96      403.41     50.35 o
  -3   6  15      522.34      520.98     53.74 o
  -2   6  15     1102.01      950.68     65.32 o
  -1   6  15      254.41      224.23     42.72 o
   0   6  15      149.46      163.86     39.80 o
   1   6  15      373.95      374.49     53.91 o
   2   6  15     1071.73     1143.95     76.43 o
   3   6  15      569.02      628.16     60.92 o
   4   6  15      260.02      182.41     56.93 o
   5   6  15      482.59      433.68    102.91 o
   6   6  15      653.90      632.14    114.67 o
   7   6  15      699.52      758.93    129.00 o
  -6   7  15      123.66      109.13     48.16 o
  -5   7  15      288.20      269.26     51.74 o
  -4   7  15     1336.79     1107.39     95.36 o
  -3   7  15       93.61       32.25     42.05 o
  -2   7  15      567.53      547.64     56.22 o
  -1   7  15      120.51      107.01     47.45 o
   0   7  15      897.53      928.79     77.78 o
   1   7  15       85.24       77.35     56.65 o
   2   7  15      629.60      617.77     64.49 o
   3   7  15       33.58      122.49     46.82 o
   4   7  15     1383.02     1240.58    107.87 o
   5   7  15      265.50      262.41     94.82 o
   6   7  15       97.23       63.58     87.84 o
  -5   8  15     1553.04     1445.36     86.34 o
  -4   8  15      267.27      240.12     51.91 o
  -3   8  15      333.01      277.56     51.68 o
  -2   8  15       68.83       44.66     45.72 o
  -1   8  15      276.49      231.41     55.19 o
   0   8  15      415.34      462.84     60.31 o
   1   8  15      263.41      297.51     55.92 o
   2   8  15       88.36       74.42     58.79 o
   3   8  15      248.07      266.01     62.94 o
   4   8  15      359.51      369.36     93.35 o
  -3   9  15      288.98      234.52     53.87 o
  -2   9  15      183.40      230.12     61.11 o
  -1   9  15      873.01      891.39     96.77 o
   0   9  15        3.85      -24.15     60.09 o
   1   9  15      824.28      785.44     87.90 o
   2   9  15      159.62      134.88     92.62 o
   3   9  15      420.37      307.25     95.56 o
   0   0  16       88.58       49.90     48.85 o
   1   0  16      218.15      245.42     40.17 o
   2   0  16     3539.67     3771.53    127.64 o
   3   0  16        5.78       20.46     29.77 o
   4   0  16      471.57      378.12     54.39 o
   5   0  16      749.57      713.58     68.34 o
   6   0  16        8.06       23.37     45.73 o
   7   0  16      129.84      147.00     55.09 o
   8   0  16       98.06       82.70     57.20 o
  -8   1  16       44.31       34.60     54.07 o
  -7   1  16      350.77      442.01     64.08 o
  -6   1  16     1087.68     1050.42     80.85 o
  -5   1  16      919.69      955.75     75.99 o
  -4   1  16      229.41      180.79     47.84 o
  -3   1  16       76.22       70.66     32.73 o
  -2   1  16      818.54      785.12     48.67 o
  -1   1  16     1159.58     1206.34     65.04 o
   0   1  16      138.89      112.72     35.90 o
   1   1  16     1020.66     1026.85     55.30 o
   2   1  16      742.79      702.30     48.23 o
   3   1  16       67.21       67.27     30.80 o
   4   1  16      266.82      258.63     50.45 o
   5   1  16     1066.45     1015.73     95.05 o
   6   1  16      895.25      960.04     88.08 o
   7   1  16      359.37      366.10     63.22 o
   8   1  16       41.16       38.75     53.70 o
  -8   2  16       45.79      108.48     57.51 o
  -7   2  16      110.81      119.35     48.60 o
  -6   2  16      161.24      160.66     46.86 o
  -5   2  16      445.17      487.55     59.86 o
  -4   2  16      180.81      158.16     59.19 o
  -3   2  16     1862.68     1797.88     78.91 o
  -2   2  16     1154.03     1170.27     66.18 o
  -1   2  16      539.32      446.07     45.98 o
   0   2  16       22.02        4.94     33.42 o
   1   2  16      641.91      581.27     56.95 o
   2   2  16      968.20      995.15     56.15 o
   3   2  16     2205.66     2283.32     87.97 o
   4   2  16      182.83      227.34     50.23 o
   5   2  16      418.18      433.67     60.38 o
   6   2  16      158.11      214.36     53.54 o
   7   2  16      144.05      225.61     74.49 o
   8   2  16       35.46       81.59     56.34 o
  -7   3  16      708.96      720.04     65.01 o
  -6   3  16     1993.22     1994.64    100.07 o
  -5   3  16        7.54      -53.41     37.52 o
  -4   3  16      353.09      394.30     79.79 o
  -3   3  16      123.87      123.28     35.70 o
  -2   3  16     1397.82     1373.24     65.21 o
  -1   3  16      359.90      380.61     45.00 o
   0   3  16      217.31      209.00     40.41 o
   1   3  16      322.12      271.30     37.98 o
   2   3  16     1415.87     1269.11     78.91 o
   3   3  16      244.94      300.92     38.11 o
   4   3  16      489.68      450.32     57.77 o
   5   3  16       15.37       40.16     46.41 o
   6   3  16     2098.20     2269.88    120.11 o
   7   3  16      805.43      773.01     78.37 o
  -7   4  16      281.25      259.67     53.23 o
  -6   4  16      325.04      317.19     52.54 o
  -5   4  16      368.30      407.05     60.79 o
  -4   4  16      155.99      161.75     42.89 o
  -3   4  16     1010.61     1028.96     67.61 o
  -2   4  16      419.41      442.83     49.26 o
  -1   4  16      504.45      464.86     49.28 o
   0   4  16      101.28       69.75     33.51 o
   1   4  16      422.29      374.40     41.52 o
   2   4  16      336.90      366.41     41.02 o
   3   4  16     1125.38     1179.09     64.79 o
   4   4  16      163.24      146.06     48.33 o
   5   4  16      251.54      313.59     59.21 o
   6   4  16      265.91      256.71     58.89 o
   7   4  16      301.52      253.87     88.38 o
  -6   5  16      216.07      192.92     50.15 o
  -5   5  16     1194.10     1067.69     83.39 o
  -4   5  16      307.49      399.14     51.70 o
  -3   5  16       89.13       59.52     36.30 o
  -2   5  16      488.86      494.59     52.69 o
  -1   5  16      217.40      199.38     49.70 o
   0   5  16       18.18      -31.34     42.57 o
   1   5  16      332.12      305.91     54.32 o
   2   5  16      416.91      451.97     44.40 o
   3   5  16      111.65      147.55     37.17 o
   4   5  16      286.24      265.99     72.31 o
   5   5  16     1155.27     1057.69     83.80 o
   6   5  16      230.23      197.58    106.40 o
  -6   6  16       11.12      -21.58     44.55 o
  -5   6  16      386.29      467.67     57.19 o
  -4   6  16      169.69      215.98     48.45 o
  -3   6  16       78.53       43.47     42.49 o
  -2   6  16     1700.89     1758.26    130.53 o
  -1   6  16     1331.85     1597.90     96.41 o
   0   6  16      140.74       50.84     93.10 o
   1   6  16     1468.66     1414.48     91.35 o
   2   6  16     1638.14     1644.79    115.85 o
   3   6  16       57.65      102.38     45.65 o
   4   6  16      125.98       65.05     84.53 o
   5   6  16      376.18      470.80    111.36 o
   6   6  16       13.25       44.10     91.51 o
  -5   7  16      388.87      379.29     57.72 o
  -4   7  16     1350.09     1492.00    105.22 o
  -3   7  16      172.13      171.43     48.44 o
  -2   7  16      628.33      588.61     59.35 o
  -1   7  16      669.42      739.75    167.96 o
   0   7  16       76.32       97.22     61.69 o
   1   7  16      791.91      711.57     87.64 o
   2   7  16      619.73      692.84     84.48 o
   3   7  16      156.51      112.96     50.96 o
   4   7  16     1462.27     1388.13    165.75 o
   5   7  16      474.60      497.26    117.61 o
  -3   8  16      544.38      452.49     59.04 o
  -2   8  16      191.93      158.59     65.62 o
  -1   8  16     1057.18     1053.00     87.48 o
   0   8  16      622.00      783.53     95.29 o
   1   8  16     1069.14     1130.80    137.45 o
   2   8  16      153.04      211.96     97.58 o
   3   8  16      550.85      706.26     85.66 o
   1   0  17     1832.29     1876.86     78.08 o
   2   0  17      555.52      560.93     47.73 o
   3   0  17        4.48      -15.46     32.49 o
   4   0  17      154.56      141.11     52.67 o
   5   0  17      274.40      306.21     57.29 o
   6   0  17     1057.97     1152.66    150.41 o
   7   0  17       40.08       36.70     53.68 o
  -7   1  17       85.57       93.34     57.28 o
  -6   1  17       70.23      154.73     53.72 o
  -5   1  17     1378.69     1304.09     94.57 o
  -4   1  17      328.51      333.56     57.89 o
  -3   1  17     1117.13     1130.29     62.92 o
  -2   1  17      391.40      355.21     41.83 o
  -1   1  17      455.34      459.26     48.40 o
   0   1  17        0.41       11.49     35.95 o
   1   1  17      532.48      576.79     46.87 o
   2   1  17      283.09      340.03     41.87 o
   3   1  17     1381.80     1478.77     67.89 o
   4   1  17      278.25      456.75     99.81 o
   5   1  17     1291.63     1425.69    146.50 o
   6   1  17       54.82       -9.01     49.68 o
   7   1  17      109.77      150.34     58.07 o
  -7   2  17       67.22       53.37     56.43 o
  -6   2  17      608.31      584.64     70.89 o
  -5   2  17     1235.59     1283.39    147.96 o
  -4   2  17      531.77      469.30     61.77 o
  -3   2  17       34.06       16.31     33.70 o
  -2   2  17      546.14      505.05     45.82 o
  -1   2  17      628.45      687.75     58.67 o
   0   2  17     1678.76     1769.91     85.32 o
   1   2  17      727.31      706.58     49.15 o
   2   2  17      526.56      516.05     45.74 o
   3   2  17       25.63        3.92     33.00 o
   4   2  17      579.45      534.02     66.96 o
   5   2  17     1145.67     1239.22     90.59 o
   6   2  17      705.11      656.26     72.77 o
   7   2  17       57.86       78.97     54.46 o
  -6   3  17      127.67      107.85     53.42 o
  -5   3  17      414.38      326.16     60.46 o
  -4   3  17       80.52       57.47     47.42 o
  -3   3  17      629.19      651.87     51.81 o
  -2   3  17     2806.15     2791.93     98.51 o
  -1   3  17      250.91      215.40     43.45 o
   0   3  17      203.78      163.34     37.00 o
   1   3  17      198.59      229.06     39.89 o
   2   3  17     2632.88     2741.83     97.26 o
   3   3  17      640.76      755.53     52.12 o
   4   3  17      157.78       76.19     48.89 o
   5   3  17      441.18      522.29     65.42 o
   6   3  17       71.48       10.56     51.03 o
  -6   4  17      379.39      313.89     63.37 o
  -5   4  17     2019.29     1835.64    113.10 o
  -4   4  17      782.93      743.98     73.14 o
  -3   4  17      562.60      543.30     57.47 o
  -2   4  17       39.55       71.43     42.41 o
  -1   4  17     2320.10     2191.27     99.46 o
   0   4  17      273.52      296.48     41.29 o
   1   4  17     2429.26     2414.31     89.63 o
   2   4  17        8.66       -6.94     34.07 o
   3   4  17      713.66      684.56     51.54 o
   4   4  17      742.50      781.85     73.13 o
   5   4  17     1879.36     1758.55    122.74 o
   6   4  17      371.40      437.82     65.78 o
  -5   5  17      315.66      262.63     69.94 o
  -4   5  17      605.31      707.31     73.19 o
  -3   5  17      831.92      723.79     62.80 o
  -2   5  17      522.16      521.02     61.43 o
  -1   5  17      584.79      733.88     70.30 o
   0   5  17      272.21      282.26     57.14 o
   1   5  17      561.97      647.91     85.25 o
   2   5  17      510.67      553.66     74.88 o
   3   5  17      832.62      856.03     95.08 o
   4   5  17      614.80      638.37     70.90 o
   5   5  17      373.62      495.89     80.90 o
  -4   6  17       56.55       17.22     51.68 o
  -3   6  17      455.46      497.92     66.77 o
  -2   6  17      361.62      358.43     62.15 o
  -1   6  17      570.40      528.84     68.61 o
   0   6  17      230.88      197.98     54.45 o
   1   6  17      587.27      615.73     67.97 o
   2   6  17      329.36      359.28     63.19 o
   3   6  17      431.03      449.63     61.63 o
   4   6  17       75.49       28.30     92.25 o
  -3   7  17      185.93      181.48     57.98 o
  -2   7  17      235.46      144.17     97.26 o
  -1   7  17       18.31       22.14     66.11 o
   0   7  17      444.11      440.26     80.40 o
   1   7  17       35.23       72.32     91.33 o
   2   7  17      199.87      291.00     59.04 o
   3   7  17      183.67      254.99     66.52 o
   0   0  18       16.25       28.57     56.76 o
   1   0  18       31.71       18.38     33.75 o
   2   0  18      251.93      231.42     41.19 o
   3   0  18     2132.08     2242.42    117.92 o
   4   0  18       31.39      -46.39     48.47 o
   5   0  18       28.73       73.81     52.44 o
   6   0  18       87.01      111.85     57.02 o
  -6   1  18        3.46       31.26     84.64 o
  -5   1  18      185.07      251.94     67.96 o
  -4   1  18      213.39      248.45     56.84 o
  -3   1  18      304.51      317.61     44.28 o
  -2   1  18       73.93      141.20     38.39 o
  -1   1  18      736.55      803.75     55.62 o
   0   1  18     2264.11     2456.79    105.03 o
   1   1  18      860.07      890.33     56.91 o
   2   1  18       59.92       82.51     37.50 o
   3   1  18      278.09      286.23     42.27 o
   4   1  18      280.54      333.60     59.29 o
   5   1  18      173.85      228.34     57.75 o
   6   1  18       11.46       11.33     53.34 o
  -5   2  18      314.38      243.36     61.34 o
  -4   2  18     1580.38     1754.08    124.71 o
  -3   2  18      275.06      294.37     49.49 o
  -2   2  18       51.85       48.76     40.46 o
  -1   2  18      288.78      306.71     48.06 o
   0   2  18      173.86      143.21     38.54 o
   1   2  18      312.61      333.55     43.04 o
   2   2  18       74.46      107.32     38.48 o
   3   2  18      243.64      202.92     47.12 o
   4   2  18     1211.03     1113.10     88.58 o
   5   2  18      248.25      259.02     59.67 o
  -5   3  18      633.34      687.69     75.74 o
  -4   3  18      319.85      196.65     65.14 o
  -3   3  18      190.53      191.09     49.81 o
  -2   3  18       27.15       26.87     36.56 o
  -1   3  18      833.11      878.69     64.49 o
   0   3  18        0.44      -31.55     37.70 o
   1   3  18      677.52      820.85     56.22 o
   2   3  18       50.51        2.46     35.66 o
   3   3  18      151.84      191.75     41.56 o
   4   3  18      324.74      314.24     66.87 o
   5   3  18      677.80      625.99     73.33 o
  -4   4  18      373.71      317.69     64.54 o
  -3   4  18       75.09      111.24     47.25 o
  -2   4  18       64.95       67.29     44.09 o
  -1   4  18      160.94      163.95     41.02 o
   0   4  18        0.80      -50.87     36.41 o
   1   4  18      133.77      152.80     40.65 o
   2   4  18       72.24       65.22     39.81 o
   3   4  18       80.85      126.89     44.50 o
   4   4  18      425.03      633.38     71.49 o
  -3   5  18      158.89      112.74     47.43 o
  -2   5  18       67.26       80.98     50.59 o
  -1   5  18       91.42       65.30     55.22 o
   0   5  18     1320.62     1298.58     92.83 o
   1   5  18       66.29      108.07     53.93 o
   2   5  18       47.29       60.39     49.07 o
   3   5  18      216.54       60.97     71.48 o
  -2   6  18      557.96      593.82     73.47 o
  -1   6  18       67.68       51.70     52.54 o
   0   6  18        2.47       17.84     52.42 o
   1   6  18       48.39        4.77     51.49 o
   2   6  18      626.40      709.41     73.10 o
   1   0  19      329.90      286.85     44.30 o
   2   0  19        1.95        9.49     38.22 o
   3   0  19       20.01       72.47     52.81 o
   4   0  19       46.66      -26.54     52.10 o
  -4   1  19     1499.23     1518.46    102.21 o
  -3   1  19      784.35      882.67     90.64 o
  -2   1  19      339.31      353.16     47.37 o
  -1   1  19      191.21      165.02     41.85 o
   0   1  19      200.22      175.12     52.46 o
   1   1  19      246.61      143.63     41.75 o
   2   1  19      276.59      286.08     45.46 o
   3   1  19      919.47      961.19     83.53 o
   4   1  19     1435.66     1372.27     98.79 o
  -4   2  19      263.02      339.64     64.62 o
  -3   2  19      228.00      281.58     67.03 o
  -2   2  19      248.53      219.44     44.27 o
  -1   2  19      416.48      360.49     55.20 o
   0   2  19     2684.39     2807.70    113.99 o
   1   2  19      461.38      481.59     50.19 o
   2   2  19      249.01      287.72     45.59 o
   3   2  19      194.80      199.76     58.40 o
   4   2  19      289.95      340.51     74.45 o
  -3   3  19     1198.35     1150.41     90.19 o
  -2   3  19      558.85      634.75     55.49 o
  -1   3  19      326.53      328.88     54.10 o
   0   3  19      314.33      281.03     46.23 o
   1   3  19      328.70      322.69     48.01 o
   2   3  19      535.46      545.85     52.51 o
   3   3  19      940.29      914.65     84.21 o
  -2   4  19       45.89        7.70     45.38 o
  -1   4  19      917.95      978.70     66.36 o
   0   4  19      783.43      898.48     71.09 o
   1   4  19      980.89      971.37     80.53 o
   2   4  19       50.57      113.67     43.32 o
   0   0  20       29.87      -13.30     64.77 o
   1   0  20       19.09       18.83     42.71 o
   0   1  20      502.42      520.33     54.49 o
 
